# Supplementary material for: Responses of the Mushroom Pleurotus ostreatus under Different CO2 Concentration by Comparative Proteomic Analyses
Source: J Fungi (Basel). 2022 Jun 21;8(7):652. doi: 10.3390/jof8070652 (PMC9321156; doi:10.3390/jof8070652)
Supplement: Supplementary file 1 [file jof-08-00652-s001.zip › Table S1.xlsx]

## Sheet: Table S1
Table S1 Normalized protein expression abundance.
id	LCO_1	LCO_2	LCO_3	LCO_4	HCO_1	HCO_2	HCO_3	HCO_4	foldChange_LCO-1_vs_HCO-1	p-value_LCO-1_vs_HCO-1	q_value_LCO-1_vs_HCO-1	swissprot_annotation	CAZymes_annotation
A0A067NEG7	0.0218324	0.00860973	0.0430785	0.0138091	0.49688	0.339026	0.190959	0.727523	20.0892	0.0356608	0.0109146	Chitooligosaccharide oxidase; Flags: Precursor [Fusarium graminearum PH-1]	AA7.hmm
A0A067NX05	0.0340875	0.0559416	0.00357453	0.00317771	0.708221	0.397674	0.25231	0.288193	17.0115	0.0323091	0.0093489
A0A067P276	0.0124439	0.0218515	0.0205765	0.032534	0.311024	0.254133	0.251645	0.272267	12.4599	0.00014566	2.17785e-06	40S ribosomal protein S27-like [Bos taurus]
A0A067NEE9	0.0214217	0.0297824	0.0512668	0.0166588	0.0611714	0.2431	0.275671	0.319492	7.55004	0.0400425	0.0129249
A0A067N2Y5	0.00578947	0.0119754	0.11757	0.0905424	0.575835	0.336216	0.230138	0.434561	6.98057	0.0137953	0.00283915
A0A067NZ63	0.00600313	0.0066828	0.00944184	0.0100181	0.0733841	0.0390216	0.0442212	0.0652549	6.90234	0.00980625	0.00163869	Transcription-associated protein 1; AltName: Full=p400 kDa component of SAGA [Saccharomyces cerevisiae S288C]
A0A067NJP3	0.0168557	0.0235276	0.0205871	0.00670677	0.198186	0.0553089	0.0944047	0.0918834	6.49825	0.0554236	0.0207168	Exopolygalacturonase; Short=ExoPG; AltName: Full=Galacturan 1,4-alpha-galacturonidase; AltName: Full=Poly(1,4-alpha-D-galacturonide)galacturonohydrolase; Flags: Precursor [Bipolaris zeicola]	GH28.hmm
A0A067NL40	0.00398288	0.0168869	0.022312	0.0317416	0.12541	0.116321	0.0715998	0.122432	5.81613	0.00238938	0.00018493
A0A067NC11	0.113876	0.100811	0.101861	0.215713	1.15369	0.7885	0.478502	0.27034	5.05586	0.0661126	0.0270963	60S ribosomal protein L25 [Puccinia graminis]
A0A067N8I4	0.0969911	0.0975618	0.0715136	0.0515615	0.346471	0.332298	0.283705	0.443243	4.42567	0.00217189	0.000154726
A0A067P1I6	0.00480865	0.00179259	0.00293349	0.00219924	0.0128397	0.0144357	0.0151869	0.00920776	4.40346	0.00177902	0.000109526
A0A067NVG8	0.0415999	0.0851675	0.0814432	0.0672247	0.252753	0.244552	0.26748	0.396099	4.21473	0.006137	0.000804233
A0A067NKB3	0.00724427	0.0309432	0.0231644	0.00785088	0.0888284	0.0761374	0.0647709	0.038002	3.8689	0.011754	0.00221227	Glucan endo-1,3-alpha-glucosidase agn1; AltName: Full=Endo-1,3-alpha-glucanase agn1; Flags: Precursor [Schizosaccharomyces pombe 972h-]	GH71.hmm
A0A067NA71	0.102802	0.11307	0.09405	0.0970982	0.433879	0.445401	0.409352	0.264332	3.81545	0.00613144	0.000798112	Acid phosphatase; Flags: Precursor [Yarrowia lipolytica CLIB122]
A0A067NXW0	0.101159	0.107878	0.0804638	0.110097	0.381305	0.399903	0.107162	0.546881	3.59174	0.0661253	0.0271597	Pyranose dehydrogenase 1; Short=PDH 1; AltName: Full=Pyranose:quinone oxidoreductase 1; Flags: Precursor [Leucoagaricus meleagris]	AA3_2.hmm
A0A067P4E7	0.079571	0.087072	0.0988572	0.0557569	0.319928	0.30755	0.259136	0.25538	3.55477	0.000171465	2.71448e-06	DOPA 4,5-dioxygenase [Amanita muscaria]
A0A067P1X3	0.0431504	0.0507055	0.00588792	0.0386949	0.0672393	0.136236	0.13481	0.153418	3.55178	0.0114351	0.0020919	Probable glycosidase C21B10.07 [Schizosaccharomyces pombe 972h-]	GH16_1.hmm
A0A067NSQ0	0.151865	0.152544	0.0874364	0.0574985	0.406863	0.399253	0.305367	0.459476	3.49612	0.000588943	2.4345e-05		GH18.hmm
A0A067P0X3	0.577093	0.603737	0.400744	0.464794	1.70433	1.85445	1.93349	1.37861	3.35759	0.000898849	4.5061e-05	Peptidase S41 family protein ustP; AltName: Full=Ustiloxin B biosynthesis protein P [Aspergillus flavus NRRL3357]
A0A067P4V7	0.0256424	0.0392686	0.0246526	0.0356207	0.112318	0.0760152	0.0881022	0.129789	3.24501	0.00722233	0.00103539	3-phytase A; AltName: Full=3 phytase A; AltName: Full=Myo-inositol hexakisphosphate phosphohydrolase A; AltName: Full=Myo-inositol-hexaphosphate 3-phosphohydrolase A; Flags: Precursor [Aspergillus oryzae RIB40]
A0A067N7K0	0.0457594	0.0128801	0.0358598	0.0100817	0.0922571	0.0873031	0.0742263	0.0851435	3.24084	0.00325118	0.000303101	Dehydrogenase ARMGADRAFT_1018426; AltName: Full=Melleolide biosynthesis cluster protein ARMGADRAFT_1018426; Flags: Precursor [Armillaria gallica]	AA3_2.hmm
A0A067P057	0.0213759	0.05924	0.0358333	0.026884	0.150781	0.080197	0.0971114	0.117949	3.1119	0.00853114	0.00130556	Acid phosphatase; Flags: Precursor [Yarrowia lipolytica CLIB122]
A0A067N5H9	0.335623	0.300358	0.782817	0.547545	1.7738	1.37856	1.14843	1.78331	3.09412	0.00233859	0.000172772
A0A067NL12	0.516149	0.407109	0.561636	0.451334	1.48368	1.53344	1.52029	1.4268	3.08032	1.1201e-06	1.97027e-09	Chitin deacetylase; Flags: Precursor [Pestalotiopsis sp.]	CE4.hmm
A0A067NL98	0.0618656	0.06806	0.0648295	0.0634236	0.294424	0.186895	0.142942	0.160056	3.03789	0.0304656	0.00854751
A0A067NIS4	0.0100905	0.01039	0.00365229	0.0062366	0.0228289	0.0212563	0.0144651	0.0327653	3.00683	0.0200951	0.00489565	Probable inactive purple acid phosphatase 14; Flags: Precursor [Arabidopsis thaliana]
A0A067NRC3	0.375352	0.395185	0.47602	0.713879	1.30258	1.99498	1.6325	0.898102	2.97289	0.0204305	0.00504921	Leucine aminopeptidase 1; AltName: Full=Leucyl aminopeptidase 1; Short=LAP1; Flags: Precursor [Aspergillus clavatus NRRL 1]
A0A067NRR9	1.29995	1.30653	1.0319	1.16767	5.04935	3.37273	3.18175	2.59103	2.95354	0.0202031	0.00495749		PL8.hmm
A0A067N6F8	0.0204045	0.0261886	0.00852197	0.00404731	0.0298374	0.0294165	0.0509933	0.0553036	2.79824	0.0230915	0.00590996	NADPH-dependent conjugated polyketone reductase C1; Short=CPR; AltName: Full=2-dehydropantolactone reductase (A-specific); AltName: Full=Ketopantoyl-lactone reductase [Candida parapsilosis]
A0A067NEH8	0.00923924	0.00663299	0.00252053	0.00689499	0.01303	0.0130059	0.0143699	0.0290996	2.74858	0.0605757	0.023868	Putative helicase MOV-10; AltName: Full=Moloney leukemia virus 10 protein [Mus musculus]
A0A067P1B2	0.0639333	0.0626041	0.00913187	0.0472494	0.105541	0.109528	0.0879082	0.191549	2.70353	0.0346469	0.0104824	1-phosphatidylinositol phosphodiesterase; AltName: Full=Phosphatidylinositol diacylglycerol-lyase; AltName: Full=Phosphatidylinositol-specific phospholipase C; Short=PI-PLC; Flags: Precursor [Bacillus thuringiensis]
A0A067NWS7	0.060625	0.0561095	0.0110767	0.023168	0.143422	0.0777849	0.0423528	0.135229	2.64135	0.0765574	0.0331951	Amidohydrolase tasK; AltName: Full=Tetramic acid Sch210971/2 biosynthesis cluster protein K [Hapsidospora irregularis]
A0A067NRT0	0.0900065	0.162595	0.0744832	0.158523	0.280813	0.332239	0.288352	0.362477	2.60268	0.000698273	3.1321e-05	Carboxypeptidase S; AltName: Full=GLY-X carboxypeptidase; AltName: Full=YSCS [Saccharomyces cerevisiae S288C]
A0A067P9Y1	1.04733	1.07289	0.563749	0.735866	2.44542	1.82549	1.88553	2.70352	2.59075	0.00310557	0.000273137
A0A067NYF2	0.0891285	0.0822187	0.0406757	0.0688193	0.230069	0.166574	0.199497	0.13072	2.58814	0.00751523	0.00108399	Meiotically up-regulated gene 157 protein [Schizosaccharomyces pombe 972h-]	GH125.hmm
A0A067NM19	0.0157338	0.0103766	0.0138094	0.00378693	0.0279985	0.0256656	0.0231032	0.0352267	2.56239	0.00364233	0.000374804	Peptidase S41 family protein ustP; AltName: Full=Ustiloxin B biosynthesis protein P [Aspergillus flavus NRRL3357]
A0A067NAE1	0.529014	0.454112	0.697659	0.636258	1.32102	1.52083	1.67135	1.41531	2.55865	0.000117294	1.13477e-06		CBM13.hmm
A0A067P6J3	0.00959965	0.0131953	0.0157059	0.0123106	0.0319196	0.0281801	0.0366878	0.0308909	2.51279	0.000205017	4.32754e-06
A0A067NV84	0.0423504	0.063382	0.0249704	0.0222111	0.135003	0.0839663	0.0939824	0.0707123	2.50902	0.0169395	0.00375441
A0A067N2N7	0.0977204	0.112566	0.109424	0.107209	0.22235	0.248691	0.248816	0.351116	2.5086	0.0104246	0.00180619	Aldehyde oxidase GLOX; AltName: Full=Glyoxal oxidase; Short=GLOX; Flags: Precursor [Phanerodontia chrysosporium]	AA5_1.hmm
A0A067P3W4	0.0362033	0.0472855	0.0550391	0.0592261	0.121621	0.152477	0.141739	0.077283	2.4936	0.0168862	0.00372774	Histone H4 [Phanerodontia chrysosporium]_x005f_x0001_P62793.2 Histone H4 [Agaricus bisporus]
A0A067P3P5	0.0299778	0.0259604	0.0181909	0.0591326	0.0999062	0.0870471	0.0237013	0.121164	2.48998	0.0940326	0.0445766	Acetamidase [Aspergillus nidulans FGSC A4]
A0A067NM68	0.0895585	0.096898	0.057414	0.0614355	0.221704	0.162697	0.113821	0.257937	2.47672	0.033014	0.00961093
A0A067NG60	2.26928	2.19439	1.91464	1.2157	4.03002	5.00763	5.42004	4.02122	2.43335	0.00114511	6.14353e-05
A0A067NER0	0.0100044	0.0108101	0.005705	0.00869227	0.0265558	0.0288496	0.0140869	0.0138056	2.36562	0.0526859	0.0191838	Tubulin alpha-1B chain [Schizophyllum commune]
A0A067NCD9	0.0922574	0.1389	0.253234	0.283507	0.605288	0.495169	0.374761	0.323319	2.34216	0.0186711	0.00440092	Probable extracellular serine carboxypeptidase; Flags: Precursor [Trichophyton benhamiae CBS 112371]
A0A067NAA2	0.232323	0.316254	0.465249	0.368731	0.733094	0.793686	0.705399	0.993199	2.33291	0.00166506	9.81169e-05
A0A067NUN5	0.514351	0.526117	0.362509	0.345483	1.21291	0.74314	0.64209	1.44202	2.3107	0.0531239	0.0194367		PL8_4.hmm
A0A067NIP1	0.0792256	0.0780702	0.101393	0.13897	0.377248	0.182662	0.220257	0.122813	2.27075	0.0993472	0.0482319	Histone H3.2 [Ustilago maydis 521]
A0A067NIA8	0.216066	0.268576	0.170252	0.233684	0.713394	0.491831	0.366311	0.410634	2.23072	0.0340305	0.0101762	Glutathione hydrolase proenzyme 1; AltName: Full=Gamma-glutamyltransferase 1; AltName: Full=Gamma-glutamyltranspeptidase 1; Contains: Glutathione hydrolase 1 heavy chain; Contains: Glutathione hydrolase 1 light chain; Flags: Precursor [Schizosaccharomyces pombe 972h-]
A0A067NVK7	0.0130161	0.0136424	0.0105646	0.0108975	0.0179883	0.0294297	0.0414963	0.0165988	2.19269	0.0886604	0.0411721	10 kDa heat shock protein, mitochondrial; Short=HSP10; AltName: Full=10 kDa chaperonin [Schizosaccharomyces pombe 972h-]
A0A067P7X8	0.0672166	0.088366	0.0709624	0.0902192	0.234743	0.164505	0.145288	0.149923	2.19235	0.0162121	0.00352189		GH105.hmm
A0A067NIX9	0.0172754	0.0153515	0.0253493	0.0292808	0.0659085	0.0511603	0.0422163	0.0305098	2.17512	0.033343	0.00982401	Eukaryotic translation initiation factor 3 subunit C; Short=eIF3c; AltName: Full=Eukaryotic translation initiation factor 3 93 kDa subunit homolog; Short=eIF3 p93; AltName: Full=Translation initiation factor eIF3, p93 subunit homolog [Ustilago maydis 521]
A0A067NVB1	0.0549176	0.0441127	0.0465372	0.0303279	0.102087	0.124448	0.0532022	0.0957147	2.13452	0.0378153	0.0119399	Phenylalanine ammonia-lyase 2; AltName: Full=PoPAL2 [Pleurotus ostreatus]
A0A067NVN8	0.158294	0.14817	0.113775	0.169141	0.396964	0.311789	0.262661	0.272086	2.10985	0.00814854	0.00121834	Probable alpha-galactosidase B; AltName: Full=Melibiase B; Flags: Precursor [Aspergillus flavus NRRL3357]	GH27.hmm
A0A067NS81	0.00988766	0.00445572	0.0079694	0.016187	0.0118495	0.0277085	0.0152174	0.026206	2.10342	0.0709792	0.0299648	Sulfite reductase [NADPH] subunit beta [Schizosaccharomyces pombe 972h-]
A0A067NHR3	0.0116208	0.0114858	0.0111029	0.0122736	0.0251441	0.0295685	0.0124895	0.0305423	2.1028	0.0535883	0.0197009	Chitinase-3-like protein 2; AltName: Full=Chondrocyte protein 39; AltName: Full=YKL-39; Flags: Precursor [Homo sapiens]	GH18.hmm
A0A067NPC3	1.23714	1.22857	0.830529	1.11824	2.68649	2.1916	2.14122	2.16431	2.08034	0.000479024	1.85374e-05	Beta-hexosaminidase 2; AltName: Full=Beta-GlcNAcase 2; AltName: Full=Beta-N-acetylhexosaminidase 2; AltName: Full=Beta-hexosaminidase 3; Short=AtHEX3; AltName: Full=N-acetyl-beta-glucosaminidase 2; Flags: Precursor [Arabidopsis thaliana]	GH20.hmm
A0A067NWG0	7.05195	7.87986	10.4595	14.9557	24.265	20.0006	20.4668	19.1128	2.0781	0.00340105	0.000338011
A0A067NQP2	0.860564	0.798854	0.602864	0.629569	2.21584	1.19093	1.12548	1.41669	2.05714	0.051516	0.0185766	Amidohydrolase tasK; AltName: Full=Tetramic acid Sch210971/2 biosynthesis cluster protein K [Hapsidospora irregularis]
A0A067P1C3	0.455085	0.156454	0.248303	0.157822	0.575422	0.438831	0.525708	0.535285	2.03922	0.0255171	0.00673274	Vacuolar serine-type carboxypeptidase ATG42; AltName: Full=Carboxypeptidase C; Short=CPC; Flags: Precursor [Saccharomyces cerevisiae S288C]
A0A067NZ10	0.843879	0.891032	1.18027	1.19687	2.09168	1.87035	1.94744	2.47522	2.03905	0.000975513	5.06203e-05	Prolyl oligopeptidase A [Amanita bisporigera]
A0A067PE80	0.40854	0.44209	0.332539	0.448941	0.728733	0.846687	0.752636	0.980296	2.02704	0.00213018	0.000149881	Acetyl-CoA hydrolase; AltName: Full=Acetate utilization protein; AltName: Full=Acetyl-CoA deacylase; Short=Acetyl-CoA acylase [Neurospora crassa OR74A]
A0A067N5C9	0.173576	0.215403	0.204055	0.298153	0.356829	0.39468	0.325279	0.721918	2.01833	0.0858745	0.0390476
A0A067NDP8	0.0107117	0.0107472	0.0138052	0.00758278	0.0215315	0.0181263	0.0146382	0.0318299	2.01009	0.0556083	0.0209326
A0A067NM07	0.56061	0.611613	0.395426	0.534695	1.37886	1.07447	0.881904	0.833759	1.98302	0.0189111	0.00450739
A0A067NTA7	0.16944	0.181098	0.299722	0.290648	0.378054	0.610275	0.575465	0.3017	1.98265	0.0460002	0.0155762	Histone H4 [Phanerodontia chrysosporium]_x005f_x0001_P62793.2 Histone H4 [Agaricus bisporus]
A0A067NRY6	0.448515	0.535901	0.241944	0.251904	0.812764	0.752932	0.654692	0.683011	1.96406	0.00981226	0.00164832	Phosphatidylglycerol/phosphatidylinositol transfer protein; Short=PG/PI-TP; Flags: Precursor [Cryptococcus neoformans var. neoformans JEC21]_x005f_x0001_P0CP29.1 Phosphatidylglycerol/phosphatidylinositol transfer protein; Short=PG/PI-TP; Flags: Precursor [Cryptococcus neoformans var. neoformans B-3501A]
A0A067PAR1	0.033923	0.0361669	0.0809799	0.0698209	0.0962643	0.142286	0.129306	0.06532	1.96104	0.049728	0.0176257	Chloroperoxidase; AltName: Full=Chloride peroxidase; Short=CPO; Flags: Precursor [Leptoxyphium fumago]
A0A067P3Z6	2.15743	1.83578	1.8936	1.8565	4.88327	3.64954	3.41241	3.23641	1.96062	0.0135704	0.00275706	Glucan 1,3-beta-glucosidase; AltName: Full=Exo-1,3-beta-glucanase; Flags: Precursor [Blumeria graminis]	GH5_9.hmm
A0A067NZ86	0.111552	0.101963	0.0879053	0.12185	0.152366	0.216227	0.191141	0.255268	1.92549	0.0153378	0.0032645	Alkaline phosphatase D; Short=APaseD; Flags: Precursor [Bacillus subtilis subsp. subtilis str. 168]
A0A067NZP8	0.560915	0.517533	0.413488	0.498226	1.17921	0.907089	0.778892	0.92727	1.90561	0.00827055	0.00124386	Isovaleryl-CoA dehydrogenase, mitochondrial; Short=IVD; Flags: Precursor [Oryza sativa Japonica Group]
A0A067NAU1	0.817626	0.877365	1.07229	0.912215	1.6525	1.70851	1.60666	2.03502	1.90316	0.000873771	4.30353e-05
A0A067NG89	2.94032	2.83225	2.36367	2.57984	5.65746	4.86499	4.21916	5.64606	1.90253	0.00331057	0.000317372	Extracellular metalloproteinase mep; AltName: Full=Elastinolytic metalloproteinase mep; AltName: Full=Fungalysin mep; Flags: Precursor [Colletotrichum graminicola M1.001]
A0A067NG45	0.144505	0.189429	0.0608194	0.161269	0.322799	0.243199	0.21326	0.267196	1.88204	0.0152429	0.0032309	40S ribosomal protein S28-A; AltName: Full=S33 [Schizosaccharomyces pombe 972h-]_x005f_x0001_P0CT80.1 40S ribosomal protein S28-B; AltName: Full=S33 [Schizosaccharomyces pombe 972h-]	GT69.hmm
A0A067NPC1	0.0902281	0.0912803	0.0781224	0.115438	0.276725	0.12721	0.130398	0.167592	1.87146	0.0988797	0.047918	Glucoamylase ARB_02327-1; AltName: Full=1,4-alpha-D-glucan glucohydrolase; AltName: Full=Glucan 1,4-alpha-glucosidase; AltName: Allergen=Sch c 1; Flags: Precursor [Schizophyllum commune H4-8]	GH15.hmm, CBM20.hmm
A0A067NSB2	0.112959	0.148444	0.161225	0.226829	0.264951	0.353484	0.169807	0.425579	1.86898	0.078055	0.0342563		PL35.hmm
A0A067NE87	0.0118889	0.0151903	0.0181464	0.00713184	0.0240015	0.0368479	0.0215865	0.0154151	1.86891	0.0811962	0.0363491	Small nuclear ribonucleoprotein-associated protein B; Short=snRNP-B; AltName: Full=Sm protein B; Short=Sm-B; Short=SmB [Dictyostelium discoideum]
A0A067P2I9	0.0986277	0.138333	0.176863	0.185224	0.340854	0.315092	0.264	0.196989	1.86452	0.0178431	0.00406453	Small nuclear ribonucleoprotein Sm D2; Short=Sm-D2; AltName: Full=Complexed with cdc5 protein 9; AltName: Full=snRNP core protein D2 [Schizosaccharomyces pombe 972h-]
A0A067NBL6	0.13359	0.12311	0.116453	0.094442	0.194913	0.223095	0.162605	0.286515	1.85444	0.0269136	0.0072669	Succinate--hydroxymethylglutarate CoA-transferase; AltName: Full=Dermal papilla-derived protein 13; AltName: Full=SuccinylCoA:glutarate-CoA transferase; Flags: Precursor [Homo sapiens]
A0A067N676	1.20146	1.24409	1.17144	1.30601	2.36242	2.25039	2.41769	1.94886	1.82396	0.00141578	7.96924e-05	Probable Xaa-Pro aminopeptidase P; Short=AMPP; Short=Aminopeptidase P; AltName: Full=Aminoacylproline aminopeptidase; AltName: Full=Prolidase [Laccaria bicolor S238N-H82]
A0A067NW26	0.0983207	0.0457848	0.0691678	0.0779161	0.200688	0.123082	0.112409	0.0945798	1.82273	0.0774912	0.0337363	Alpha-galactosidase mel1; AltName: Full=Alpha-D-galactoside galactohydrolase; AltName: Full=Melibiase; Flags: Precursor [Schizosaccharomyces pombe 972h-]	GH27.hmm
A0A067NQZ0	1.02719	1.09135	0.813126	0.983708	1.93372	1.80906	1.79476	1.59553	1.8218	0.000140701	1.97996e-06	Uncharacterized ATPase YjoB [Bacillus subtilis subsp. subtilis str. 168]
A0A067N314	0.123685	0.105157	0.11747	0.119979	0.232628	0.216205	0.20194	0.193991	1.81167	0.000388487	1.29837e-05	Probable phosphoglycerate mutase ARB_03491; Flags: Precursor [Trichophyton benhamiae CBS 112371]
A0A067NE63	0.221613	0.243342	0.206408	0.224393	0.508681	0.493624	0.251265	0.358948	1.80018	0.0589903	0.0228283	Beta-mannosidase B; AltName: Full=Mannanase B; Short=Mannase B [Thermothelomyces thermophilus]	GH2.hmm
A0A067PB05	0.302926	0.272348	0.354989	0.292681	0.510318	0.524829	0.478477	0.643762	1.76409	0.00335196	0.000327237	Probable acylpyruvase FAHD1, mitochondrial; AltName: Full=Fumarylacetoacetate hydrolase domain-containing protein 1; Short=FAH domain-containing protein 1; Flags: Precursor [Arabidopsis thaliana]
A0A067NHC0	0.494467	0.480368	0.304422	0.308783	0.811122	0.632225	0.521463	0.824854	1.75667	0.0181943	0.00420852	Hercynylcysteine sulfoxide lyase; AltName: Full=Ergothioneine biosynthesis protein 2; AltName: Full=PLP-binding cysteine desulfurase; AltName: Full=PLP-dependent C-S lyase [Neurospora crassa OR74A]
A0A067PA67	0.800826	0.857455	0.503347	0.592601	1.47789	1.08325	0.974365	1.30133	1.75615	0.0114652	0.00210749
A0A067NX95	0.434524	0.39757	0.346576	0.339758	0.883079	0.563499	0.640441	0.570024	1.74986	0.0272561	0.0074313	Copper amine oxidase 1 [Schizosaccharomyces pombe 972h-]
A0A067P7W0	0.148954	0.153707	0.229624	0.279678	0.417129	0.436533	0.347024	0.215312	1.74392	0.0506097	0.0181162	Histone H2A [Agaricus bisporus]
A0A067NZR1	0.189933	0.236408	0.268794	0.213856	0.258877	0.490347	0.43288	0.39845	1.7388	0.035966	0.0110397	Alpha-amylase; AltName: Full=1,4-alpha-D-glucan glucanohydrolase; Flags: Precursor [Streptomyces thermoviolaceus]	GH13_32.hmm
A0A067NTG4	0.284471	0.270399	0.194817	0.213557	0.451289	0.403336	0.352599	0.459208	1.73002	0.00182654	0.000117271	Aspartic protease; Flags: Precursor [Phaffia rhodozyma]
A0A067NTT4	0.772493	0.811004	0.350481	0.473598	1.32097	1.17887	0.881271	0.757639	1.71905	0.0464214	0.0158004	60S ribosomal protein L21-A [Schizosaccharomyces pombe 972h-]
A0A067NF66	0.574172	0.44791	0.527538	0.531112	0.806027	1.02658	0.899089	0.82546	1.70957	0.00179031	0.000111796	Linoleate 10R-lipoxygenase; AltName: Full=Cyclooxygenase-like fatty acid oxygenase; AltName: Full=Fatty acid oxygenase ppoC; AltName: Full=Linoleate 10R-dioxygenase; Short=10R-DOX; AltName: Full=Psi-producing oxygenase C; Short=AfPpoC [Aspergillus fumigatus Af293]
A0A067NLC1	0.397289	0.442284	0.233393	0.45311	0.569083	0.637584	0.673784	0.726636	1.70836	0.0061998	0.000817916
A0A067NIW9	0.182596	0.165469	0.213842	0.19902	0.308316	0.412754	0.314421	0.253786	1.69435	0.0231076	0.0059344	Small nuclear ribonucleoprotein-associated protein B; Short=snRNP-B; AltName: Full=Sm protein B; Short=Sm-B; Short=SmB [Drosophila melanogaster]
A0A067NYP3	0.317255	0.345825	0.458389	0.392827	0.447678	0.560061	0.960553	0.585789	1.68665	0.0983885	0.0474203	S-methyl-5'-thioadenosine phosphorylase; AltName: Full=5'-methylthioadenosine phosphorylase; Short=MTA phosphorylase; Short=MTAP; Short=MTAPase [Coprinopsis cinerea okayama7#130]
A0A067NEY2	0.723657	0.82488	0.439877	0.596482	1.57735	1.05642	1.00099	0.695668	1.67528	0.0926267	0.0431769	60S ribosomal protein L8; AltName: Full=L4; AltName: Full=L7A [Schizosaccharomyces pombe 972h-]
A0A067N954	62.7443	63.4897	59.1648	60.3303	101.931	106.646	102.824	100.048	1.6744	8.791e-07	7.73175e-10
A0A067NL48	0.0538066	0.0206286	0.0673688	0.047268	0.0568533	0.0940967	0.0989303	0.0661183	1.67131	0.0677341	0.0279396	Uncharacterized protein C16H5.12c [Schizosaccharomyces pombe 972h-]
A0A067NCR3	2.50895	2.54503	1.90562	2.49612	3.98806	3.99219	3.55734	4.20289	1.66465	0.00027303	6.96383e-06	Alkaline phosphatase H; AltName: Full=High molecular weight phosphatase; Short=H-AP; Flags: Precursor [Pseudomonas aeruginosa PAO1]
A0A067NXT9	0.334842	0.427795	0.339057	0.312166	0.571359	0.696777	0.710253	0.374991	1.66451	0.0507658	0.0182168
A0A067NR97	0.268101	0.319518	0.256749	0.264443	0.312813	0.520474	0.384336	0.620003	1.65729	0.074096	0.031802	Uncharacterized oxidoreductase C162.03 [Schizosaccharomyces pombe 972h-]
A0A067NYN3	0.0867532	0.0519408	0.0365903	0.090409	0.0718836	0.131141	0.143352	0.0912424	1.64708	0.0929075	0.0435529	6,7-dimethyl-8-ribityllumazine synthase; Short=DMRL synthase; Short=LS; Short=Lumazine synthase [Pyricularia oryzae 70-15]
A0A067NYA3	4.14993	4.35926	2.48382	3.13106	8.14028	5.69898	5.57975	3.83407	1.64634	0.0761687	0.0329596	60S ribosomal protein L20-A; AltName: Full=L18a; AltName: Full=Large ribosomal subunit protein eL20-A [Saccharomyces cerevisiae S288C]_x005f_x0001_P0CX24.1 60S ribosomal protein L20-B; AltName: Full=L18a; AltName: Full=Large ribosomal subunit protein eL20-B [Saccharomyces cerevisiae S288C]
A0A067P3Q9	0.019042	0.0180029	0.011797	0.00505826	0.022179	0.025952	0.0162352	0.0243499	1.64594	0.072239	0.0305602	Reticulon-4-interacting protein 1, mitochondrial; AltName: Full=NOGO-interacting mitochondrial protein; Flags: Precursor [Homo sapiens]
A0A067NLY5	0.114298	0.118242	0.192585	0.206395	0.303165	0.25188	0.219163	0.258512	1.63529	0.0174783	0.00393531	Ubiquitin-like modifier-activating enzyme ATG7; AltName: Full=ATG12-activating enzyme E1 ATG7; AltName: Full=Autophagy-related protein 7 [Cryptococcus neoformans var. neoformans JEC21]
A0A067NT59	0.518911	0.523071	0.275081	0.394524	0.711832	0.624367	0.772515	0.684706	1.63206	0.0119563	0.00227138	Putative agmatinase 1; AltName: Full=Agmatine ureohydrolase 1; Short=AUH 1; Flags: Precursor [Schizosaccharomyces pombe 972h-]
A0A067NN82	1.37837	1.33807	1.172	1.22753	1.88055	2.13174	2.13726	2.1324	1.61884	9.12204e-05	7.22062e-07	Dipeptidyl-peptidase 5; AltName: Full=Dipeptidyl-peptidase V; Short=DPP V; Short=DppV; Flags: Precursor [Schizosaccharomyces pombe 972h-]
A0A067NN37	0.932166	0.818182	1.01987	1.38087	1.54933	2.12585	1.50412	1.50119	1.60934	0.0188241	0.00447011
A0A067N5I1	0.0358376	0.0349297	0.0234178	0.0346387	0.0694835	0.0526976	0.0310141	0.0525492	1.5971	0.0873949	0.0402001	3-oxoadipate enol-lactonase 1; AltName: Full=3-oxoadipate enol-lactonase I; AltName: Full=Beta-ketoadipate enol-lactone hydrolase I; AltName: Full=Enol-lactone hydrolase I [Acinetobacter baylyi ADP1]
A0A067NFB3	0.372138	0.413632	0.437958	0.499721	0.753285	0.744208	0.562462	0.683057	1.59158	0.00438705	0.000490023	Probable beta-galactosidase A; AltName: Full=Lactase A; Flags: Precursor [Aspergillus fischeri NRRL 181]	GH35.hmm
A0A067P0T8	1.39541	1.62323	1.3827	1.72794	2.94383	2.53666	2.24842	2.02271	1.59099	0.0133373	0.00266277	Unsaturated glucuronyl hydrolase; Short=UGL; AltName: Full=Glycosyl hydrolase 88 family protein P1; Short=P1_GH88; AltName: Full=Polysaccharide utilization locus H protein P1; Short=PUL H protein P1; Flags: Precursor [Formosa agariphila KMM 3901]	GH88.hmm
A0A067N2P4	0.318287	0.339273	0.295829	0.305768	0.549474	0.495893	0.57405	0.382018	1.5895	0.0198822	0.00482628
A0A067NLS2	1.70299	1.85665	1.67833	1.75069	2.52845	2.93716	2.59385	2.99204	1.58135	0.00175477	0.000104947	Alpha-mannosidase; AltName: Full=Alpha-D-mannoside mannohydrolase [Schizosaccharomyces pombe 972h-]	GH38.hmm
A0A067NFC6	0.0460488	0.0531271	0.0418234	0.0276948	0.0618905	0.0847047	0.0684117	0.0502132	1.5722	0.0390184	0.0124228	Inositol phosphorylceramide synthase catalytic subunit aur1; Short=IPC synthase catalytic subunit aur1; AltName: Full=Aureobasidin A resistance protein homolog; AltName: Full=Phosphatidylinositol:ceramide phosphoinositol transferase [Schizosaccharomyces pombe 972h-]
A0A067NMR7	2.2904	2.32049	1.698	1.7745	3.05868	2.86322	2.9957	3.73176	1.56486	0.00446739	0.000506854	Aspartyl aminopeptidase; Short=DAP [Aspergillus oryzae RIB40]
A0A067NTD6	0.0137438	0.0219062	0.0127752	0.0198434	0.0369598	0.0240593	0.0223691	0.0232153	1.56153	0.0659973	0.026991	Growth hormone-inducible transmembrane protein; AltName: Full=Dermal papilla-derived protein 2; AltName: Full=Mitochondrial morphology and cristae structure 1; Short=MICS1; AltName: Full=Transmembrane BAX inhibitor motif-containing protein 5; Flags: Precursor [Homo sapiens]
A0A067N571	0.224061	0.236418	0.191994	0.211926	0.38756	0.310086	0.302912	0.342023	1.5532	0.0039241	0.000414153	O-methyltransferase ARMGADRAFT_1088206; AltName: Full=Melleolide biosynthesis cluster protein ARMGADRAFT_1088206 [Armillaria gallica]
A0A067PDT3	0.821256	0.745847	0.549862	0.518476	0.888075	1.0451	0.888557	1.24773	1.54413	0.019641	0.00473318	3-phytase A; AltName: Full=3 phytase A; AltName: Full=Myo-inositol hexakisphosphate phosphohydrolase A; AltName: Full=Myo-inositol-hexaphosphate 3-phosphohydrolase A; Flags: Precursor [Aspergillus fumigatus Af293]
A0A067NN40	0.0397144	0.0434318	0.0299934	0.047978	0.0669176	0.0643965	0.0545631	0.0625689	1.54202	0.00452902	0.000525797	Vacuolar membrane protease; AltName: Full=FXNA-related family protease 1 [Laccaria bicolor S238N-H82]
A0A067P4I9	1.09482	1.10244	0.799968	0.829756	1.78529	1.5967	1.50606	1.01188	1.54167	0.0432231	0.0143697	40S ribosomal protein S24 [Chaetomium thermophilum var. thermophilum DSM 1495]
A0A067NXA1	0.152619	0.178516	0.194576	0.163679	0.366919	0.204844	0.249537	0.235198	1.53251	0.0776893	0.0339592	Probable serine carboxypeptidase ARB_06414; Flags: Precursor [Trichophyton benhamiae CBS 112371]
A0A067NVB5	0.242958	0.183036	0.119795	0.176013	0.339867	0.23245	0.253323	0.279365	1.5309	0.0316414	0.00907221	Amidohydrolase tasK; AltName: Full=Tetramic acid Sch210971/2 biosynthesis cluster protein K [Hapsidospora irregularis]
A0A067N7T7	0.190902	0.215542	0.195724	0.110209	0.312809	0.286431	0.282906	0.200739	1.5201	0.0330672	0.00968459	Endochitinase 46; AltName: Full=46 kDa endochitinase; AltName: Full=Chitinase 46; Flags: Precursor [Trichoderma harzianum]	GH18.hmm
A0A067NV51	0.0599787	0.0813706	0.0401635	0.0497082	0.105681	0.0577828	0.0861766	0.101643	1.51926	0.0776164	0.033859	Putative dipeptidase CPSG_01350 [Coccidioides posadasii str. Silveira]
A0A067N702	0.158954	0.147092	0.233155	0.229838	0.362874	0.307942	0.218978	0.277763	1.5182	0.0410086	0.0133088
A0A067N3M1	3.49696	3.79793	3.31713	4.02605	6.09841	5.43674	5.13386	5.54444	1.51751	0.000403524	1.4551e-05	WSC domain-containing protein ARB_07867; Flags: Precursor [Trichophyton benhamiae CBS 112371]	AA5.hmm
A0A067NRS6	0.334583	0.294901	0.290199	0.29998	0.420801	0.405822	0.433973	0.589793	1.51713	0.0312349	0.00879082	D-2-hydroxyglutarate--pyruvate transhydrogenase DLD2; Short=D-2HG--pyruvate transhydrogenase DLD2; AltName: Full=Actin-interacting protein 2; AltName: Full=D-lactate dehydrogenase [cytochrome] 2, mitochondrial; AltName: Full=D-lactate ferricytochrome C oxidoreductase; Short=D-LCR; Flags: Precursor [Saccharomyces cerevisiae S288C]	AA4.hmm
A0A067NMI0	8.09073	10.3538	10.942	9.66493	13.1365	13.8164	17.2916	14.6521	1.50818	0.00555631	0.000698815	Glutaryl-CoA dehydrogenase, mitochondrial; Short=GCD; Flags: Precursor [Macaca fascicularis]
A0A067ND80	2.30131	2.26812	1.69229	2.15161	2.99715	3.5505	3.32509	2.79487	1.50566	0.00310136	0.000270039	Decarboxylase iboD; AltName: Full=Ibotenic acid biosynthesis cluster protein D [Amanita muscaria Koide BX008]
A0A067NJZ0	3.93347	3.94546	2.98692	3.57302	6.92746	4.63541	3.94187	6.14306	1.49927	0.0723791	0.0306831	Subtilisin-like serine protease Pen c 2; AltName: Full=Vacuolar serine protease Pen c 2; AltName: Allergen=Pen c 2; Flags: Precursor [Penicillium citrinum]
A0A067NQL5	5.70843	5.83967	4.6554	4.24446	8.74655	8.88272	7.92153	4.92545	1.49043	0.0659491	0.0269133	Mitochondrial outer membrane protein porin [Neurospora crassa OR74A]
A0A067NF52	0.0122138	0.0131544	0.0139205	0.0111362	0.0187839	0.0186014	0.0180613	0.019689	1.49005	0.000386459	1.22362e-05	Counting factor 60; Flags: Precursor [Dictyostelium discoideum]
A0A067NDH7	31.3017	37.6665	42.0315	34.4157	47.7325	57.0204	63.0963	48.3893	1.48704	0.00942212	0.00151649
A0A067P6M0	2.52881	2.5601	1.62345	2.29832	4.62039	3.08506	2.77793	2.90467	1.48579	0.0786199	0.0347117	Cytosol aminopeptidase; AltName: Full=Leucine aminopeptidase; Short=LAP; AltName: Full=Leucyl aminopeptidase; AltName: Full=Proline aminopeptidase; AltName: Full=Prolyl aminopeptidase [Dictyostelium discoideum]
A0A067N698	0.471373	0.468479	0.466626	0.579252	0.8048	0.613449	0.579159	0.951988	1.4853	0.0644192	0.0258923
A0A067NS85	0.541169	0.698353	0.929368	0.861011	0.822836	1.22297	1.22162	1.221	1.48138	0.0336504	0.0100034	Acid phosphatase; AltName: Full=Broad-specificity phosphatase; AltName: Full=Fructose-1,6-bisphosphatase; Short=FBPase [Mycobacterium tuberculosis H37Rv]
A0A067NYY5	3.17476	3.44296	2.60616	2.6245	5.34467	4.41649	3.48675	4.30021	1.48106	0.0242775	0.00632026	Proteasome subunit alpha type-6; AltName: Full=Macropain iota chain; AltName: Full=Multicatalytic endopeptidase complex iota chain; AltName: Full=Proteasome iota chain [Mus musculus]
A0A067PC30	2.52696	2.48179	2.33446	1.9884	4.09867	4.14469	2.90164	2.67482	1.48097	0.0574031	0.0219111	60S ribosomal protein L7 [Yarrowia lipolytica CLIB122]
A0A067NTZ2	1.77652	2.47592	1.57775	2.19405	3.17184	3.09077	2.99471	2.54647	1.47102	0.0107361	0.00189793	Glycerophosphodiester phosphodiesterase; Short=Glycerophosphoryl diester phosphodiesterase [Bacillus subtilis subsp. subtilis str. 168]
A0A067N9V1	0.0235886	0.0358277	0.0218796	0.0307432	0.0278148	0.0472102	0.0474317	0.0408189	1.45731	0.0679311	0.0281403
A0A067P0M5	3.5456	3.42492	3.93293	4.02282	5.80152	5.17961	5.09026	5.67944	1.45722	0.000363678	1.05553e-05	60S ribosomal protein L5-B [Schizosaccharomyces pombe 972h-]
A0A067NXQ4	1.21969	1.24815	1.01495	1.12639	1.37261	1.90815	1.4512	1.97325	1.45475	0.0362571	0.0112247	Protein argonaute 5 [Arabidopsis thaliana]
A0A067NXJ3	0.274343	0.301731	0.232076	0.24879	0.444337	0.433472	0.408703	0.251036	1.45472	0.0704222	0.0295439	40S ribosomal protein S17-A [Schizosaccharomyces pombe 972h-]
A0A067NGW0	0.0348591	0.0256767	0.040717	0.0350378	0.0453737	0.0499153	0.052921	0.0500024	1.45434	0.00897817	0.00141345
A0A067P3R9	0.379276	0.384288	0.233423	0.329881	0.570214	0.387024	0.427466	0.542098	1.45214	0.0392851	0.0125768	Membrane metallo-endopeptidase-like 1; AltName: Full=Membrane metallo-endopeptidase-like 2; AltName: Full=NEP2(m); AltName: Full=Neprilysin II; Short=NEPII; AltName: Full=Neprilysin-2; Short=NEP2; Short=NL2; Contains: Membrane metallo-endopeptidase-like 1, soluble form; AltName: Full=Neprilysin-2 secreted; Short=NEP2(s) [Homo sapiens]
A0A067NIA7	0.23457	0.231158	0.204025	0.206519	0.341164	0.288723	0.33806	0.303592	1.45108	0.00127789	6.96825e-05	Inactive metallocarboxypeptidase ecm14; Flags: Precursor [Aspergillus nidulans FGSC A4]
A0A067NF70	0.850985	0.779554	0.571413	0.673623	1.043	1.10986	0.793242	1.21801	1.4481	0.0295798	0.00824696	D-amino-acid oxidase; Short=DAAO; Short=DAMOX; Short=DAO [Schizosaccharomyces pombe 972h-]
A0A067NHZ5	3.03821	3.45931	1.6483	2.92882	4.39245	3.81371	3.16588	4.64662	1.44643	0.0530978	0.0193804	40S ribosomal protein S8-A; AltName: Full=RP19; AltName: Full=S14; AltName: Full=Small ribosomal subunit protein eS8-A; AltName: Full=YS9 [Saccharomyces cerevisiae S288C]_x005f_x0001_P0CX40.1 40S ribosomal protein S8-B; AltName: Full=RP19; AltName: Full=S14; AltName: Full=Small ribosomal subunit protein eS8-B; AltName: Full=YS9 [Saccharomyces cerevisiae S288C]
A0A067P0D4	2.86648	3.09102	2.13729	2.61029	4.13583	4.07507	3.48122	3.78531	1.4458	0.00417521	0.000462689	Proteasome subunit alpha type-7; AltName: Full=20S proteasome alpha subunit D; AltName: Full=20S proteasome subunit alpha-4 [Cicer arietinum]
A0A067NIH1	1.1499	1.08242	0.856434	1.047	1.70829	1.33908	1.40914	1.458	1.43009	0.00545168	0.000680861	Carboxypeptidase S; AltName: Full=GLY-X carboxypeptidase; AltName: Full=YSCS [Saccharomyces cerevisiae S288C]
A0A067PC07	1.94235	2.14809	1.77858	2.02494	3.04091	2.97457	2.38129	2.88821	1.42957	0.00539303	0.000668792	Proteasome subunit beta type-5; AltName: Full=Macropain subunit PRE2; AltName: Full=Multicatalytic endopeptidase complex subunit PRE2; AltName: Full=Proteasome component PRE2; AltName: Full=Proteinase YSCE subunit PRE2; Flags: Precursor [Saccharomyces cerevisiae S288C]
A0A067NA28	0.701093	0.571662	0.458439	0.347585	0.775133	0.724631	0.707122	0.760437	1.42743	0.0581288	0.0223415
A0A067PAH1	0.456789	0.483418	0.4179	0.561016	0.826967	0.609857	0.602997	0.689437	1.42214	0.0211877	0.00532953	Alpha-aminoadipic semialdehyde dehydrogenase; Short=Alpha-AASA dehydrogenase; AltName: Full=Aldehyde dehydrogenase family 7 member A1; AltName: Full=Antiquitin-1; AltName: Full=Betaine aldehyde dehydrogenase; AltName: Full=Delta1-piperideine-6-carboxylate dehydrogenase; Short=P6c dehydrogenase; Flags: Precursor [Bos taurus]
A0A067NMC7	0.17463	0.183556	0.110511	0.149949	0.280507	0.230462	0.189556	0.176993	1.41845	0.0687668	0.0286075	Alkaline phosphatase H; AltName: Full=High molecular weight phosphatase; Short=H-AP; Flags: Precursor [Pseudomonas aeruginosa PAO1]
A0A067NMW5	5.72815	6.165	4.26304	5.19318	8.82012	6.73879	5.89979	8.76539	1.41569	0.048956	0.0172229	Vacuolar protease A; Flags: Precursor [Neurospora crassa OR74A]
A0A067NG50	1.66616	1.82735	1.35807	1.38516	2.0738	2.29291	2.16517	2.28836	1.41424	0.00566734	0.000722748	Probable proteasome subunit beta type-7 [Schizosaccharomyces pombe 972h-]
A0A067NYE7	2.10717	2.15416	1.88492	2.06085	2.70464	2.56926	2.573	3.74737	1.41271	0.0559796	0.0211216	Leucine aminopeptidase 1; AltName: Full=Leucyl aminopeptidase 1; Short=LAP1; Flags: Precursor [Colletotrichum graminicola M1.001]
A0A067NF12	0.29407	0.336906	0.324048	0.308616	0.374863	0.483327	0.42242	0.49448	1.40474	0.0147947	0.00308386	Acetamidase [Aspergillus oryzae RIB40]
A0A067NTA0	2.11131	2.12069	1.97183	2.03868	3.27101	2.96031	2.46365	2.87589	1.4038	0.0133685	0.00268075	Leucine aminopeptidase 2; AltName: Full=Epoxide hydrolase; AltName: Full=Leukotriene A-4 hydrolase homolog; Short=LTA-4 hydrolase [Aspergillus terreus NIH2624]
A0A067N4K4	0.991817	0.917391	0.768212	0.79771	1.19823	1.34114	1.21427	1.11752	1.40172	0.00254045	0.00020556	Probable proteasome subunit beta type-4 [Cryptococcus neoformans var. neoformans JEC21]_x005f_x0001_P0CQ13.1 Probable proteasome subunit beta type-4 [Cryptococcus neoformans var. neoformans B-3501A]
A0A067P3S2	0.0701213	0.120547	0.0727827	0.112619	0.109651	0.139715	0.147391	0.129433	1.39918	0.0595312	0.0231423	Putative dipeptidase YkvY [Bacillus subtilis subsp. subtilis str. 168]
A0A067NSN4	1.71176	1.76966	1.49659	1.66603	2.10173	2.44738	2.14406	2.58408	1.39633	0.0056377	0.000714009	Methylmalonate-semialdehyde dehydrogenase [acylating], mitochondrial; Short=MMSDH; Short=Malonate-semialdehyde dehydrogenase [acylating]; AltName: Full=Aldehyde dehydrogenase family 6 member A1; Flags: Precursor [Bos taurus]
A0A067NP23	44.7742	44.4932	37.6632	33.3443	48.2003	56.5341	54.3422	63.7961	1.39057	0.0107281	0.00188709
A0A067NID4	10.4607	11.691	12.4834	9.66088	12.4431	15.5104	17.0987	16.1706	1.38213	0.0160467	0.00345773
A0A067NW58	2.89264	3.08359	1.80898	1.6378	3.51761	3.10818	2.84576	3.46492	1.37286	0.0926983	0.0433734
A0A067NZJ1	2.95907	2.79422	1.95493	2.39519	4.5731	3.38658	2.71315	3.19627	1.37272	0.0957938	0.0457485	Probable proteasome subunit alpha type-6 [Schizosaccharomyces pombe 972h-]
A0A067NVM1	3.103	3.65347	3.74568	4.08229	4.74648	4.99365	5.18691	5.0312	1.36846	0.00334508	0.000323622	Probable mannosyl-oligosaccharide alpha-1,2-mannosidase 1B; AltName: Full=Class I alpha-mannosidase 1B; AltName: Full=Man(9)-alpha-mannosidase 1B; Flags: Precursor [Aspergillus fischeri NRRL 181]	GH47.hmm
A0A067P7U7	0.0420275	0.0432586	0.0451819	0.0551727	0.068023	0.0763481	0.059541	0.0497742	1.36654	0.0504606	0.0180185	D-galactonate dehydratase; Short=GalD [Serratia proteamaculans 568]
A0A067NDZ6	2.39481	2.6903	1.96493	2.32555	3.49098	3.16092	2.91088	3.24173	1.36573	0.00465892	0.000549072	Proteasome subunit beta type-6; AltName: Full=Multicatalytic endopeptidase complex subunit C5; AltName: Full=Proteasome component C5; Flags: Precursor [Saccharomyces cerevisiae S288C]
A0A067PC87	1.0132	1.02512	0.741255	1.04422	1.27935	1.10126	1.15945	1.65537	1.35871	0.0648442	0.0261772	Communesin biosynthesis cluster-specific transcription factor cnsN; AltName: Full=Communesin biosynthesis cluster protein N [Penicillium expansum]
A0A067NQG3	8.06988	8.41583	6.71048	7.6421	11.2247	9.9652	9.86578	10.766	1.35616	0.00148	8.46083e-05	Thimet oligopeptidase [Bos taurus]
A0A067NUL1	0.462806	0.517273	0.644783	0.716043	0.950841	0.797633	0.655197	0.769198	1.3554	0.0482387	0.0167584	Mannosyl-oligosaccharide alpha-1,2-mannosidase 1B; AltName: Full=Class I alpha-mannosidase 1B; AltName: Full=Man(9)-alpha-mannosidase 1B; Flags: Precursor [Aspergillus nidulans FGSC A4]	GH47.hmm
A0A067NTS1	0.545668	0.399505	0.408213	0.47882	0.582328	0.529091	0.583732	0.769032	1.34493	0.0517509	0.0187523	1,3-beta-glucanosyltransferase GAS1; AltName: Full=Glycolipid-anchored surface protein 1; AltName: Full=Glycoprotein GP115; Flags: Precursor [Saccharomyces cerevisiae S288C]	GH72.hmm
A0A067NM95	0.593551	0.640933	0.647576	0.76022	0.871018	0.926933	0.729449	0.9887	1.33071	0.0202565	0.00498841
A0A067ND43	0.522932	0.641973	0.595955	0.640803	0.875385	0.828797	0.69898	0.790359	1.32971	0.00648007	0.000877688	Carbonic anhydrase 2; AltName: Full=Carbonate dehydratase 2 [Escherichia coli K-12]_x005f_x0001_P61518.1 Carbonic anhydrase 2; AltName: Full=Carbonate dehydratase 2 [Shigella flexneri]
A0A067N578	0.197798	0.193298	0.185135	0.264577	0.357353	0.233114	0.258042	0.267278	1.32704	0.086819	0.0397061
A0A067NMS9	3.50735	3.71205	2.96275	3.68276	4.15543	4.52829	5.4988	4.18661	1.32486	0.0280853	0.00770679	Probable proteasome subunit alpha type-2 [Neurospora crassa OR74A]
A0A067N587	0.0706301	0.0864821	0.053933	0.0626732	0.101539	0.0850342	0.0851638	0.089691	1.32044	0.042174	0.0137983	Exocyst complex component 7; AltName: Full=Exocyst complex component Exo70; Short=rExo70 [Rattus norvegicus]
A0A067NYB2	3.34734	3.24808	2.21207	2.72079	4.80289	3.4203	3.25921	3.73383	1.31991	0.0818524	0.0367148	Proteasome subunit alpha type-3 [Acanthamoeba castellanii]
A0A067NEZ3	0.284406	0.298457	0.223261	0.277316	0.374222	0.33883	0.324217	0.390269	1.3176	0.00877006	0.00136526	Fumarate reductase; Short=FRDS; AltName: Full=FAD-dependent oxidoreductase; AltName: Full=NADH-dependent fumarate reductase [Schizosaccharomyces pombe 972h-]
A0A067N9V0	3.44625	3.53965	2.78681	3.10963	5.18086	3.91654	4.13069	3.67203	1.31188	0.0484988	0.0168914	Probable beta-glucosidase L; AltName: Full=Beta-D-glucoside glucohydrolase L; AltName: Full=Cellobiase L; AltName: Full=Gentiobiase L; Flags: Precursor [Aspergillus fumigatus Af293]	GH3.hmm
A0A067NRX5	2.45711	2.39982	1.91821	2.16378	3.09564	2.64942	2.80357	3.11819	1.30517	0.00673612	0.000930141	Uncharacterized protein YOL098C [Saccharomyces cerevisiae S288C]
A0A067NXU3	2.57913	2.55258	1.97243	2.25424	2.78598	2.9302	2.95242	3.33516	1.28267	0.0124344	0.00241688	Isocitrate dehydrogenase [NADP], mitochondrial; Short=IDH; AltName: Full=IDP; AltName: Full=NADP(+)-specific ICDH; AltName: Full=Oxalosuccinate decarboxylase; Flags: Precursor [Aspergillus niger]
A0A067NKQ1	0.593329	0.572656	0.409391	0.489454	0.732376	0.578426	0.54723	0.774653	1.27501	0.093023	0.0437707	Peroxisomal hydratase-dehydrogenase-epimerase; Short=HDE; AltName: Full=Multifunctional beta-oxidation protein; Short=MFP; Includes: 2-enoyl-CoA hydratase; Includes: (3R)-3-hydroxyacyl-CoA dehydrogenase [Neurospora crassa OR74A]
A0A067NBY2	0.0185354	0.0199344	0.0251873	0.0187628	0.0259047	0.0253618	0.0229115	0.0308524	1.27433	0.0479999	0.0166332	Short chain dehydrogenase/reductase astE; AltName: Full=Astellolide biosynthesis cluster protein E [Aspergillus oryzae RIB40]
A0A067NYN0	0.36406	0.381636	0.436815	0.457042	0.572866	0.5135	0.491019	0.510723	1.27358	0.00813382	0.00120898	Ubiquitin homeostasis protein lub1 [Schizosaccharomyces pombe 972h-]
A0A067NEF9	0.700218	0.618171	0.841949	0.681484	0.77842	0.948906	0.878378	0.996763	1.26766	0.0295195	0.00820419	Serine/threonine-protein phosphatase 2B catalytic subunit A1; AltName: Full=Calcineurin A1 [Cryptococcus neoformans var. grubii H99]
A0A067P2R6	4.13534	4.38881	5.39012	5.24276	6.39953	6.22567	6.27547	5.08366	1.25199	0.0325049	0.00943413	Aminopeptidase 1; AltName: Full=Aminopeptidase I [Schizosaccharomyces pombe 972h-]
A0A067NTB4	3.14546	2.86681	2.99691	3.74312	4.58625	4.05536	3.47677	3.81909	1.24977	0.0404212	0.0130827	Tripeptidyl-peptidase sed2; AltName: Full=Sedolisin-B; Flags: Precursor [Aspergillus fumigatus Af293]
A0A067NJC3	12.9633	10.4779	10.1265	10.9023	14.5528	14.0144	13.2374	13.6854	1.24781	0.0156899	0.00336704	MST50-interacting protein 11 [Pyricularia oryzae 70-15]
A0A067NDT5	0.970074	0.996136	0.780108	0.663367	1.17587	0.980045	0.959161	1.13025	1.24508	0.0783437	0.0345208	Proteasome subunit beta type-7; AltName: Full=Macropain chain Z; AltName: Full=Multicatalytic endopeptidase complex chain Z; AltName: Full=Proteasome subunit Z; Flags: Precursor [Rattus norvegicus]
A0A067NWN4	0.021004	0.0173412	0.0220272	0.0215665	0.0254714	0.0233083	0.0280176	0.0250883	1.24343	0.0137612	0.00282002	Methylcrotonoyl-CoA carboxylase subunit alpha, mitochondrial; Short=MCCase subunit alpha; AltName: Full=3-methylcrotonyl-CoA carboxylase 1; AltName: Full=3-methylcrotonyl-CoA carboxylase biotin-containing subunit; AltName: Full=3-methylcrotonyl-CoA:carbon dioxide ligase subunit alpha; Flags: Precursor [Dictyostelium discoideum]
A0A067P0X9	0.290902	0.313352	0.33814	0.367282	0.412208	0.423223	0.449572	0.335782	1.23755	0.0436875	0.0146009	Uncharacterized Nudix hydrolase P35G2.12 [Schizosaccharomyces pombe 972h-]
A0A067N639	0.00716495	0.00914787	0.010525	0.00975364	0.0112345	0.0116131	0.0109666	0.0111238	1.2281	0.0597851	0.0233462
A0A067NZB1	2.14288	2.29435	1.64809	1.66753	2.48455	2.27847	2.32887	2.41184	1.22584	0.0723793	0.0307469	S-adenosylmethionine synthase; Short=AdoMet synthase; AltName: Full=Methionine adenosyltransferase; Short=MAT [Schizosaccharomyces pombe 972h-]
A0A067NSK9	0.183011	0.196427	0.181919	0.172936	0.238376	0.252296	0.206912	0.202519	1.22581	0.0342586	0.0102746	UPF0587 protein [Dictyostelium discoideum]
A0A067NWG4	6.23237	5.6933	5.09302	6.1958	7.36259	6.09236	7.21445	7.49997	1.21344	0.026261	0.00706759	Neutral ceramidase 2; Short=AtNCER2; Short=N-CDase 2; Short=NCDase 2; AltName: Full=Acylsphingosine deacylase 2; AltName: Full=N-acylsphingosine amidohydrolase 2; Flags: Precursor [Arabidopsis thaliana]
A0A067NWC0	0.294857	0.28682	0.262554	0.326762	0.336677	0.311889	0.412819	0.353641	1.2084	0.0603288	0.0237176	Fumarylacetoacetate hydrolase domain-containing protein 2 homolog [Dictyostelium discoideum]
A0A067P0G4	1.34639	1.42202	1.14268	1.32696	1.50293	1.73025	1.68407	1.33892	1.19437	0.0621033	0.0246884	Putative purine nucleoside phosphorylase; Short=PNP; AltName: Full=Inosine phosphorylase; AltName: Full=Inosine-guanosine phosphorylase [Schizosaccharomyces pombe 972h-]
A0A067NPT5	0.735616	0.747822	0.570508	0.607633	0.828388	0.809091	0.743663	0.780648	1.18794	0.0613614	0.0242316	Acylamino-acid-releasing enzyme; Short=AARE; AltName: Full=Oxidized protein hydrolase; Short=OPH [Arabidopsis thaliana]
A0A067NCR9	1.72494	1.76975	1.53926	1.86031	1.99354	1.85603	2.25988	2.03345	1.18111	0.0287841	0.00792386	Eukaryotic translation initiation factor 6; Short=eIF-6 [Schizosaccharomyces pombe 972h-]
A0A067NFD3	3.20545	3.31018	2.71092	3.27999	4.19094	3.35239	3.23621	3.92597	1.17583	0.0957029	0.0456209	Dipeptidyl peptidase family member 6 [Caenorhabditis elegans]
A0A067NJB2	10.7008	11.9588	13.9193	13.9783	13.7695	16.5566	14.9617	13.928	1.17126	0.0811276	0.036247
A0A067NY94	0.432944	0.389021	0.428257	0.395138	0.458349	0.524173	0.510853	0.433286	1.17097	0.0380458	0.0120796	Small nuclear ribonucleoprotein G; Short=snRNP-G; AltName: Full=Sm protein G; Short=Sm-G; Short=SmG [Schizosaccharomyces pombe 972h-]
A0A067NTY1	0.732244	0.824538	0.879766	0.780281	1.02138	0.973277	0.958743	0.809886	1.16987	0.0539473	0.0199278
A0A067NS53	15.1454	15.1809	11.3376	13.3984	16.9087	15.8216	15.5822	15.3589	1.15635	0.0942042	0.0447408	Pyruvate carboxylase; AltName: Full=Pyruvic carboxylase; Short=PCB [Aspergillus niger]
A0A067N9W9	0.26619	0.292372	0.225525	0.244671	0.293993	0.295556	0.26335	0.335281	1.15497	0.101073	0.0494252	Uncharacterized protein YLL056C [Saccharomyces cerevisiae S288C]
A0A067NZF0	4.03021	4.17904	3.60802	3.77511	4.08692	4.74533	4.54135	4.62484	1.15431	0.0207566	0.00516633	Dipeptidyl peptidase 3; AltName: Full=Dipeptidyl aminopeptidase III; AltName: Full=Dipeptidyl arylamidase III; AltName: Full=Dipeptidyl peptidase III; Short=DPP III; AltName: Full=Enkephalinase B [Mus musculus]
A0A067P2Y1	0.0435688	0.0467089	0.0442362	0.043196	0.0400496	0.0404284	0.0342216	0.0429441	0.887085	0.0658363	0.0268093
A0A067NMV9	0.811469	0.742375	0.828837	0.721509	0.683556	0.61792	0.770019	0.65079	0.876971	0.0646233	0.0260312	Disulfide-bond oxidoreductase YfcG; AltName: Full=GSH-dependent disulfide-bond oxidoreductase YfcG; AltName: Full=GST N1-1; AltName: Full=GST-like protein YfcG; AltName: Full=Organic hydroperoxidase [Escherichia coli K-12]
A0A067NM35	1.63191	1.80533	1.93506	1.84102	1.74202	1.54803	1.43442	1.5123	0.864619	0.0365042	0.0113654	Rho GDP-dissociation inhibitor; Short=Rho GDI [Schizosaccharomyces pombe 972h-]
A0A067NU90	0.780591	0.863677	0.687137	0.76385	0.676447	0.66063	0.650376	0.6439	0.850125	0.0466022	0.015903	Probable 6-phosphogluconolactonase; Short=6PGL [Schizosaccharomyces pombe 972h-]
A0A067P2Z7	1.61069	1.68578	1.54488	1.71827	1.37722	1.38221	1.28902	1.49678	0.845358	0.00466929	0.000554401	Thioredoxin reductase [Yarrowia lipolytica CLIB122]
A0A067NTR2	1.99379	2.02079	2.03264	2.46139	1.73169	1.78609	1.83787	1.81222	0.842425	0.0548434	0.0204035	Glycogen debranching enzyme; AltName: Full=Glycogen debrancher; Includes: 4-alpha-glucanotransferase; AltName: Full=Oligo-1,4-1,4-glucantransferase; Includes: Amylo-alpha-1,6-glucosidase; Short=Amylo-1,6-glucosidase; AltName: Full=Dextrin 6-alpha-D-glucosidase [Saccharomyces cerevisiae S288C]	GH13_25.hmm
A0A067NZC5	1.83587	1.72448	1.57574	2.07426	1.5402	1.42091	1.24677	1.77755	0.830115	0.0926411	0.0432651	Probable glutamate carboxypeptidase ARB_02390; Flags: Precursor [Trichophyton benhamiae CBS 112371]
A0A067NUU8	0.0423848	0.0453252	0.0332611	0.0395417	0.0386846	0.0319404	0.0272648	0.0342895	0.823481	0.0902185	0.041975	Separin; AltName: Full=Cell untimely torn protein 1; AltName: Full=Separase [Schizosaccharomyces pombe 972h-]
A0A067NMQ6	0.0334683	0.0328163	0.038242	0.0267386	0.0268148	0.0308109	0.0243131	0.0253203	0.817118	0.0821929	0.0369398
A0A067NGT9	1.01742	1.11102	1.19515	0.904691	0.935816	0.886179	0.893906	0.729282	0.814794	0.0479453	0.0165721	Ribose-5-phosphate isomerase; AltName: Full=D-ribose-5-phosphate ketol-isomerase; AltName: Full=Phosphoriboisomerase [Cryptococcus neoformans var. neoformans JEC21]_x005f_x0001_P0CR19.1 Ribose-5-phosphate isomerase; AltName: Full=D-ribose-5-phosphate ketol-isomerase; AltName: Full=Phosphoriboisomerase [Cryptococcus neoformans var. neoformans B-3501A]
A0A067P2U7	1.04483	1.04333	0.9023	1.0472	0.820959	0.798095	0.651687	1.01195	0.813018	0.0781412	0.0343629	Uncharacterized protein C11D3.15 [Schizosaccharomyces pombe 972h-]
A0A067P1L4	2.21597	2.16813	1.78105	1.67941	1.89251	1.41819	1.6064	1.43431	0.809658	0.078028	0.0341758	Allergen Asp f 15 homolog [Trichophyton benhamiae CBS 112371]
A0A067NZI9	0.392918	0.409417	0.376324	0.389964	0.270478	0.297356	0.366308	0.334913	0.809025	0.032114	0.00926421	NEDD8-activating enzyme E1 catalytic subunit; AltName: Full=NEDD8-activating enzyme E1C; AltName: Full=Ubiquitin-activating enzyme E1C; AltName: Full=Ubiquitin-like modifier-activating enzyme 3; Short=Ubiquitin-activating enzyme 3 [Rattus norvegicus]
A0A067NRR3	1.21723	1.30173	1.18558	1.45038	0.914426	1.0065	1.01047	1.21954	0.80524	0.0288105	0.00795647
A0A067NY29	0.0557366	0.0539462	0.0469574	0.0431058	0.0296464	0.0436934	0.0383064	0.0471532	0.795007	0.081099	0.0361629	Elongator complex protein 2 [Schizosaccharomyces pombe 972h-]
A0A067NRV8	1.08446	1.02535	0.913479	1.06036	0.852971	0.646161	0.853235	0.886752	0.793194	0.0231223	0.00595852	Probable aspartate-semialdehyde dehydrogenase; Short=ASA dehydrogenase; Short=ASADH; AltName: Full=Aspartate-beta-semialdehyde dehydrogenase [Schizosaccharomyces pombe 972h-]
A0A067NKG0	35.0647	37.6511	31.4567	33.017	24.1171	27.0831	25.6931	31.1548	0.787583	0.0114793	0.00212019	Glyceraldehyde-3-phosphate dehydrogenase; Short=GAPDH [Lentinus sajor-caju]
A0A067NJF4	1.03623	1.05241	1.05298	1.21716	0.982442	0.82705	0.699002	0.916457	0.78576	0.0238145	0.00617878	Glucosamine-6-phosphate isomerase; AltName: Full=Glucosamine-6-phosphate deaminase; Short=GNPDA; Short=GlcN6P deaminase [Drosophila pseudoobscura pseudoobscura]
A0A067P222	1.34122	1.2508	1.19883	1.56412	1.23612	0.99071	0.905039	1.04671	0.780317	0.0339228	0.0101142	Probable beta-glucosidase I; AltName: Full=Beta-D-glucoside glucohydrolase I; AltName: Full=Cellobiase I; AltName: Full=Gentiobiase I [Aspergillus clavatus NRRL 1]	GH3.hmm
A0A067NME3	1.16572	1.17105	1.22902	1.29888	0.908976	0.93358	0.861814	1.08218	0.778377	0.00471733	0.000564254	Serine/threonine-protein phosphatase PP2A catalytic subunit; Short=Protein phosphatase 2a [Aspergillus nidulans FGSC A4]
A0A067P367	0.154809	0.232692	0.197544	0.180689	0.115518	0.149251	0.191039	0.130783	0.766051	0.100425	0.0490203	m7GpppX diphosphatase; AltName: Full=Hint-related 7meGMP-directed hydrolase 1; AltName: Full=Nuclear histidine triad (HIT) motif protein 1; AltName: Full=Scavenger mRNA-decapping enzyme DcpS [Schizosaccharomyces pombe 972h-]
A0A067NZR8	0.127016	0.118331	0.115783	0.114497	0.0686488	0.0864359	0.114537	0.0929529	0.76231	0.053377	0.0195763	Uncharacterized protein C16C9.01c [Schizosaccharomyces pombe 972h-]
A0A067NL37	4.79693	4.67212	4.80668	5.67721	3.37015	3.68482	3.46111	4.51646	0.7534	0.0127758	0.00249448	Aconitate hydratase, mitochondrial; Short=Aconitase; AltName: Full=Citrate hydro-lyase; AltName: Full=Homocitrate dehydratase; Flags: Precursor [Aspergillus fumigatus Af293]
A0A067PA97	0.01903	0.0154222	0.0156505	0.0124993	0.0132449	0.0114455	0.0104423	0.0117109	0.748275	0.0524714	0.0190595	Aquaglycerol porin AQY3; AltName: Full=Aquaporin-3 [Saccharomyces cerevisiae S288C]
A0A067NEU4	0.103027	0.0911748	0.108508	0.134133	0.0541323	0.105862	0.0781257	0.086457	0.743006	0.0937371	0.0442716	Glutathione S-transferase PM239X14; AltName: Full=GST class-phi [Arabidopsis thaliana]
A0A067P2V4	3.86006	4.10137	4.67944	3.74874	3.85231	2.86632	2.37668	2.97775	0.736629	0.0313574	0.00888046
A0A067NI99	3.54841	3.63151	3.28409	3.13951	2.86841	2.27509	2.59358	2.26939	0.735579	0.00312985	0.000278026	Dihydroxy-acid dehydratase ilvC, mitochondrial; Short=DHAD ilvC [Aspergillus fumigatus Af293]
A0A067PAN8	0.644911	0.598068	0.716816	0.479248	0.35128	0.399615	0.445091	0.596159	0.734773	0.0680916	0.0282667	GDP-L-fucose synthase; AltName: Full=GDP-4-keto-6-deoxy-D-mannose-3,5-epimerase-4-reductase; AltName: Full=Protein FX; AltName: Full=Red cell NADP(H)-binding protein; AltName: Full=Short-chain dehydrogenase/reductase family 4E member 1 [Homo sapiens]
A0A067N501	0.486325	0.484305	0.443452	0.448402	0.243926	0.31892	0.328441	0.475763	0.733994	0.0804047	0.0357826	2-dehydro-3-deoxy-D-gluconate 5-dehydrogenase; AltName: Full=2-deoxy-D-gluconate 3-dehydrogenase; AltName: Full=2-keto-3-deoxygluconate 5-dehydrogenase; AltName: Full=2-keto-3-deoxygluconate oxidoreductase; Short=KDG oxidoreductase; AltName: Full=P6_dehydrogenase; AltName: Full=Polysaccharide utilization locus H protein P6; Short=PUL H protein P6 [Formosa agariphila KMM 3901]
A0A067NF09	0.176759	0.132743	0.124771	0.179588	0.11573	0.107023	0.0985765	0.129012	0.733621	0.0579925	0.0222381	Xaa-Arg dipeptidase [Mus musculus]
A0A067N6Q5	0.323397	0.366331	0.356274	0.406999	0.21126	0.246265	0.326566	0.280595	0.73275	0.0209087	0.00524097	Carnitine O-acetyltransferase, mitochondrial; Short=Carnitine acetylase; Flags: Precursor [Candida tropicalis]
A0A067PBA2	0.152769	0.158151	0.134832	0.166469	0.119628	0.135796	0.0983259	0.0945028	0.732175	0.0156699	0.00334897	Medium chain reductase/dehydrogenase ucsI; AltName: Full=UCS1025A pyrrolizidinone biosynthesis cluster protein I [Acremonium sp.]
A0A067NZ19	0.198064	0.205832	0.199997	0.21732	0.156975	0.12632	0.143332	0.174508	0.73201	0.00751695	0.00109746	Histidine biosynthesis trifunctional protein; Includes: Phosphoribosyl-AMP cyclohydrolase; Includes: Phosphoribosyl-ATP pyrophosphohydrolase; Includes: Histidinol dehydrogenase; Short=HDH [Komagataella pastoris]
A0A067PAE8	0.880808	0.755333	0.735515	0.73872	0.414727	0.582902	0.557204	0.718421	0.730862	0.0348546	0.0105759	2-isopropylmalate synthase; AltName: Full=Alpha-IPM synthase; AltName: Full=Alpha-isopropylmalate synthase [Schizosaccharomyces pombe 972h-]
A0A067N3J5	6.21707	6.11869	5.04365	6.09524	3.10902	4.47098	3.99691	5.36602	0.721754	0.0315949	0.00903109	Serine hydroxymethyltransferase 4; Short=AtSHMT4; AltName: Full=Glycine hydroxymethyltransferase 4; AltName: Full=Serine methylase 4 [Arabidopsis thaliana]
A0A067NK91	0.157639	0.110308	0.139963	0.131646	0.0744894	0.104725	0.129012	0.078765	0.71724	0.0573293	0.0218325	Pre-mRNA-splicing factor RSE1 [Ustilago maydis 521]
A0A067NKH2	22.1107	24.2896	22.7891	21.6939	16.7119	16.5143	17.7361	14.1888	0.716866	0.000644238	2.7764e-05	Aldehyde reductase 1; Short=ALR 1; AltName: Full=Alcohol dehydrogenase [NADP(+)]; AltName: Full=Aldehyde reductase I [Sporidiobolus salmonicolor]
A0A067NII7	6.38164	6.31123	4.68567	6.9836	3.62281	4.1556	3.81307	5.82629	0.714952	0.048621	0.0169767	Formate dehydrogenase; Short=FDH; AltName: Full=NAD-dependent formate dehydrogenase [[Candida] boidinii]
A0A067NI38	3.92179	4.10477	4.15999	2.50567	1.89275	2.38297	2.87206	3.29966	0.711086	0.0792889	0.0351465	Triosephosphate isomerase; Short=TIM; AltName: Full=Triose-phosphate isomerase [Coprinopsis cinerea okayama7#130]
A0A067N488	0.364523	0.34729	0.345761	0.516743	0.237741	0.263777	0.297841	0.319075	0.710424	0.0630728	0.0251847	Zinc-type alcohol dehydrogenase-like protein C1773.06c [Schizosaccharomyces pombe 972h-]
A0A067NT11	0.106641	0.0973347	0.0993451	0.115446	0.0559771	0.0713191	0.10426	0.0655827	0.709556	0.055512	0.0207987	Glutamine-dependent NAD(+) synthetase; AltName: Full=NAD(+) synthase [glutamine-hydrolyzing] [Saccharomyces cerevisiae S288C]
A0A067NL69	0.0939118	0.0895246	0.0639193	0.072372	0.0544809	0.0578011	0.0647567	0.0483922	0.705072	0.0361571	0.0111302	Cytosolic endo-beta-N-acetylglucosaminidase; Short=ENGase [Homo sapiens]	GH85.hmm
A0A067ND08	0.184081	0.154525	0.143272	0.143371	0.106771	0.128863	0.0789345	0.119792	0.694702	0.0170581	0.00379568	Dihydroxy-acid dehydratase, mitochondrial; Short=DAD; Flags: Precursor [Schizosaccharomyces pombe 972h-]
A0A067NBE6	0.270827	0.280584	0.297866	0.309651	0.259965	0.215081	0.150531	0.175021	0.690809	0.0270355	0.00732359	Uncharacterized urease accessory protein ureG-like [Schizosaccharomyces pombe 972h-]
A0A067NHY6	7.18826	7.59712	8.95912	9.9518	4.99579	6.14179	5.70593	6.40589	0.689969	0.0179847	0.00412842	Phosphoglucomutase; Short=PGM; AltName: Full=Glucose phosphomutase [Aspergillus nidulans FGSC A4]
A0A067N9Q3	1.35374	1.46786	1.38945	1.3915	0.942089	0.971471	1.12083	0.809345	0.686068	0.00346379	0.000350339	Proline iminopeptidase; Short=PIP; AltName: Full=Prolyl aminopeptidase; Short=PAP [Arabidopsis thaliana]
A0A067P007	3.46427	3.44634	3.47659	3.37385	2.08067	2.3286	2.70981	2.31856	0.685822	0.00304445	0.000259729	Saccharopine dehydrogenase [NADP(+), L-glutamate-forming]; AltName: Full=Saccharopine reductase [Pyricularia oryzae 70-15]
A0A067NZN8	0.585592	0.575089	0.651311	0.567083	0.307038	0.363465	0.514264	0.443254	0.684308	0.0185658	0.00435978
A0A067NYT0	0.813353	0.9352	0.892692	0.82653	0.472138	0.560674	0.535279	0.803564	0.683913	0.0256172	0.00678169	Ubiquitin carboxyl-terminal hydrolase 21; AltName: Full=Deubiquitinating enzyme 21; AltName: Full=Ubiquitin thioesterase 21; AltName: Full=Ubiquitin-specific-processing protease 21 [Schizosaccharomyces pombe 972h-]
A0A067NVP5	0.0990302	0.105562	0.10681	0.115417	0.104237	0.0567018	0.0788239	0.0520419	0.683671	0.0618988	0.0245526	Glutathione S-transferase omega-like 2; AltName: Full=Glutathione-dependent dehydroascorbate reductase [Schizosaccharomyces pombe 972h-]
A0A067NXS6	4.70635	4.61354	5.2189	4.10419	2.07659	3.9473	3.63246	3.05039	0.681583	0.0275278	0.00752959	Glucose-6-phosphate 1-dehydrogenase; Short=G6PD [Aspergillus nidulans FGSC A4]
A0A067NP25	0.164467	0.154349	0.173718	0.114695	0.126241	0.0818498	0.106299	0.0992373	0.68117	0.0259634	0.00694185	Putative glutathione-dependent formaldehyde-activating enzyme [Halomonas elongata DSM 2581]
A0A067NH08	0.181036	0.206453	0.172611	0.215412	0.138249	0.129374	0.098127	0.16121	0.679499	0.0105273	0.0018425	Protein transport protein SEC31 [Ustilago maydis 521]
A0A067P6J9	0.673145	0.646509	0.549343	0.760854	0.404095	0.492219	0.415808	0.464455	0.675543	0.00978651	0.00162678	Actin-interacting protein 1; Short=AIP1; AltName: Full=Protein flare [Drosophila melanogaster]
A0A067NPW7	2.07916	2.12225	1.73122	2.18167	1.5648	1.33069	1.37121	1.21469	0.675524	0.00252053	0.000201731	Cyclohexanol dehydrogenase [Acinetobacter sp. SE19]
A0A067N7K3	1.6161	1.67557	1.90012	1.82858	1.05339	0.871086	0.898965	1.90559	0.673617	0.0974235	0.0467839	GMC oxidoreductase family protein Mala s 12; AltName: Allergen=Mala s 12; Flags: Precursor [Malassezia sympodialis ATCC 42132]_x005f_x0001_Q5GMY3.2 GMC oxidoreductase family protein Mala s 12.0101; AltName: Allergen=Mala s 12.0101; Flags: Precursor [Malassezia sympodialis]	AA3_2.hmm
A0A067NIR5	0.19965	0.249975	0.221409	0.183085	0.170026	0.13227	0.154905	0.116747	0.671976	0.0102103	0.00173315	General transcription factor 3C polypeptide 3; AltName: Full=Transcription factor IIIC 102 kDa subunit; Short=TFIIIC 102 kDa subunit; Short=TFIIIC102; AltName: Full=Transcription factor IIIC subunit gamma; Short=TF3C-gamma [Homo sapiens]
A0A067PBZ0	1.12528	1.09317	1.02075	1.33677	0.869986	0.721457	0.674188	0.800607	0.670072	0.00514496	0.000619929	Glutathione reductase; Short=GR; Short=GRase [Kluyveromyces lactis NRRL Y-1140]
A0A067NKE5	1.86085	1.95448	1.43537	1.32334	0.72078	1.18293	0.988235	1.50727	0.66918	0.0538792	0.0198552	Protein arginine N-methyltransferase 1; AltName: Full=Type I protein arginine N-methyltransferase; Short=Type I PRMT [Schizosaccharomyces pombe 972h-]
A0A067NFR0	0.238786	0.253433	0.24541	0.212931	0.126686	0.162715	0.190998	0.155688	0.669171	0.00378579	0.000392897	3-oxoacyl-[acyl-carrier-protein] reductase; AltName: Full=3-ketoacyl-acyl carrier protein reductase [Synechocystis sp. PCC 6803 substr. Kazusa]
A0A067N808	4.54414	4.87764	5.42239	5.55814	1.65847	3.70223	3.59545	4.67921	0.668325	0.0692276	0.0288601	Elongation factor 1-gamma; Short=EF-1-gamma; AltName: Full=eEF-1B gamma [Schizosaccharomyces pombe 972h-]
A0A067NV09	0.0537311	0.0650509	0.0494778	0.0487581	0.0239161	0.025618	0.0554745	0.0400237	0.668297	0.0877268	0.0405071	DNA damage-binding protein 1b; AltName: Full=UV-damaged DNA-binding protein 1b; Short=DDB1b [Arabidopsis thaliana]
A0A067N792	8.8515	8.45482	6.92321	9.33244	4.63799	4.99403	4.50628	8.28118	0.668002	0.0453855	0.0153281	Endoplasmic reticulum chaperone BiP; AltName: Full=Immunoglobulin heavy chain-binding protein homolog; Short=BiP; Flags: Precursor [Aspergillus awamori]_x005f_x0001_P83616.1 Endoplasmic reticulum chaperone BiP; AltName: Full=Immunoglobulin heavy chain-binding protein homolog; Short=BiP; Flags: Precursor [Aspergillus niger]_x005f_x0001_P83617.1 Endoplasmic reticulum chaperone BiP; AltName: Full=Im…
A0A067NR93	1.26034	1.27573	1.15984	1.29003	0.850363	0.989995	0.327752	1.14491	0.664473	0.0979028	0.0471001
A0A067NA65	0.407924	0.363244	0.363565	0.552357	0.19153	0.287775	0.203207	0.437487	0.663865	0.0999828	0.0487164	Homogentisate 1,2-dioxygenase hmgA; AltName: Full=Homogentisate oxygenase hmgA; AltName: Full=Homogentisic acid oxidase hmgA; AltName: Full=Homogentisicase hmgA; AltName: Full=L-tyrosine degradation gene cluster protein hmgA; AltName: Full=Pyomelanin biosynthesis cluster protein hmgA [Aspergillus fumigatus Af293]
A0A067NT03	0.0439329	0.0428806	0.0387559	0.0299255	0.00935538	0.0278995	0.0355724	0.0298102	0.660069	0.101364	0.0496568	Putative NADPH dehydrogenase C23G7.10c; AltName: Full=Old yellow enzyme homolog 3 [Schizosaccharomyces pombe 972h-]
A0A067PB22	0.0945988	0.106214	0.1126	0.15234	0.0754928	0.0687294	0.0802691	0.0827238	0.659608	0.046932	0.016098	Alpha-xylosidase [Escherichia coli K-12]	GH31.hmm
A0A067NZP9	0.0668398	0.0751686	0.0761169	0.0561771	0.0451571	0.0535455	0.0492154	0.0327106	0.658501	0.0109538	0.00196532	DNA damage-inducible protein 1 [Cryptococcus neoformans var. neoformans JEC21]_x005f_x0001_P0CS15.1 DNA damage-inducible protein 1 [Cryptococcus neoformans var. neoformans B-3501A]
A0A067NS55	0.252781	0.24855	0.252182	0.282934	0.129821	0.142775	0.25098	0.157899	0.65751	0.0432345	0.0144115	Ribulose-phosphate 3-epimerase; AltName: Full=Pentose-5-phosphate 3-epimerase; Short=PPE; AltName: Full=RPE [Eremothecium gossypii ATCC 10895]
A0A067NYD8	0.129726	0.115094	0.0913931	0.121816	0.050441	0.0726219	0.106432	0.071389	0.65691	0.0364485	0.011316	Dolichyl-phosphate-mannose--protein mannosyltransferase 2 [Saccharomyces cerevisiae S288C]	GT39.hmm
A0A067NJ24	0.443968	0.512581	0.471603	0.439968	0.234151	0.306466	0.329646	0.350869	0.653669	0.00280165	0.000231623	Glyceraldehyde-3-phosphate dehydrogenase; Short=GAPDH [Lentinus sajor-caju]
A0A067P371	0.360258	0.392224	0.22381	0.328194	0.312352	0.195287	0.165077	0.17446	0.649434	0.0623346	0.0248352	Serine/threonine-protein phosphatase ppzA [Aspergillus fumigatus A1163]
A0A067NF68	0.114947	0.111549	0.0886489	0.0946954	0.103633	0.0386056	0.0591395	0.06446	0.648638	0.070556	0.0297241	Lipase A; AltName: Full=Acetylxylan esterase; Flags: Precursor [Sodiomyces alcalophilus]
A0A067P210	0.0704952	0.100352	0.082842	0.0748973	0.0542933	0.0632899	0.0448355	0.050357	0.647548	0.0134747	0.00272576	Beta-carbonic anhydrase 1; Short=Beta-CA 1; AltName: Full=Carbonate dehydratase 1; AltName: Full=mtCA 1 [Mycobacterium tuberculosis variant bovis AF2122/97]_x005f_x0001_P9WPJ6.1 Beta-carbonic anhydrase 1; Short=Beta-CA 1; AltName: Full=Carbonate dehydratase 1; AltName: Full=mtCA 1 [Mycobacterium tuberculosis CDC1551]_x005f_x0001_P9WPJ7.1 Beta-carbonic anhydrase 1; Short=Beta-CA 1; AltName: Full=C…
A0A067NGJ4	0.52401	0.580748	0.545755	0.532581	0.198418	0.41238	0.461266	0.3326	0.643429	0.0396837	0.0127393	Aldehyde dehydrogenase; Short=ALDDH; Short=ALDH [Agaricus bisporus]
A0A067NYE3	0.316348	0.283167	0.284744	0.255131	0.140806	0.160563	0.293519	0.137667	0.642937	0.0657455	0.0267145	Superoxide dismutase [Mn], mitochondrial; AltName: Full=Mn-SOD; Flags: Precursor [Ganoderma microsporum]
A0A067NQU6	0.614566	0.652081	0.635831	0.953109	0.320338	0.452911	0.413495	0.63543	0.638108	0.0487355	0.0170596	Probable D-xylulose reductase A; AltName: Full=Xylitol dehydrogenase A [Aspergillus fischeri NRRL 181]
A0A067NZQ8	1.56283	1.70405	1.70091	1.95468	0.680059	1.10477	1.05991	1.55936	0.636203	0.0313416	0.00884841	Alanine--tRNA ligase; AltName: Full=Alanyl-tRNA synthetase; Short=AlaRS [Aspergillus nidulans FGSC A4]
A0A067P542	0.162706	0.213186	0.190117	0.138847	0.0404889	0.157934	0.148356	0.0992469	0.632791	0.0954788	0.0454301	Glycerol-3-phosphate dehydrogenase [NAD(P)+]; AltName: Full=NAD(P)H-dependent glycerol-3-phosphate dehydrogenase [Limosilactobacillus reuteri subsp. reuteri]_x005f_x0001_B2G5Z4.1 Glycerol-3-phosphate dehydrogenase [NAD(P)+]; AltName: Full=NAD(P)H-dependent glycerol-3-phosphate dehydrogenase [Limosilactobacillus reuteri JCM 1112]
A0A067NDG7	0.124812	0.119313	0.137742	0.106943	0.0351725	0.0939657	0.0736825	0.105515	0.630787	0.0541343	0.0200444	Uncharacterized protein YbiU [Escherichia coli K-12]
A0A067NRV9	0.288555	0.2514	0.426353	0.27654	0.195149	0.210427	0.192275	0.182746	0.628071	0.0590039	0.0228854	Eukaryotic translation initiation factor 3 subunit B; Short=eIF3b; AltName: Full=Eukaryotic translation initiation factor 3 90 kDa subunit homolog; Short=eIF3 p90; AltName: Full=Translation initiation factor eIF3 p90 subunit homolog [Ustilago maydis 521]
A0A067NF57	0.206456	0.214655	0.220896	0.267905	0.0653766	0.159047	0.190224	0.156014	0.627161	0.0427176	0.0141265	L-galactonate dehydratase [Trichoderma reesei]
A0A067NT94	0.438228	0.52958	0.459628	0.237117	0.260841	0.259664	0.340983	0.181876	0.626813	0.0854355	0.0387728	Protein NipSnap homolog 2; Short=NipSnap2; AltName: Full=Glioblastoma-amplified sequence [Danio rerio]
A0A067NG43	0.382697	0.366719	0.385104	0.45219	0.323394	0.205345	0.178513	0.285541	0.625693	0.0137178	0.00279905	Trans-1,2-dihydrobenzene-1,2-diol dehydrogenase; AltName: Full=D-xylose 1-dehydrogenase; AltName: Full=D-xylose-NADP dehydrogenase; AltName: Full=Dimeric dihydrodiol dehydrogenase [Xenopus tropicalis]	GH109.hmm
A0A067NPL6	0.0755017	0.0773853	0.116846	0.0868335	0.0366817	0.0698769	0.0501052	0.0659169	0.624234	0.0355165	0.0108392	Fructose-bisphosphate aldolase B; AltName: Full=Liver-type aldolase [Gallus gallus]
A0A067NN04	0.249745	0.211927	0.245655	0.287122	0.149704	0.156662	0.131514	0.182659	0.624004	0.00343001	0.000343906	Probable phosphatase HAD1 [Cryptococcus neoformans var. grubii H99]
A0A067NH15	0.0323374	0.0578539	0.0344972	0.0449534	0.0262859	0.0226473	0.035402	0.0213028	0.622712	0.0650615	0.0263794
A0A067NRF0	0.203366	0.173573	0.12992	0.144431	0.0747543	0.114619	0.07769	0.135238	0.617699	0.0299514	0.0083769	Gephyrin; Includes: Molybdopterin adenylyltransferase; Short=MPT adenylyltransferase; AltName: Full=Domain G; Includes: Molybdopterin molybdenumtransferase; Short=MPT Mo-transferase; AltName: Full=Domain E [Homo sapiens]
A0A067P1S4	3.15504	3.22295	4.00066	4.05276	1.29764	2.02061	2.0276	3.50651	0.61341	0.0493973	0.017465	Aspartate aminotransferase, cytoplasmic; AltName: Full=Transaminase A [Schizosaccharomyces pombe 972h-]
A0A067P619	0.0122721	0.0129163	0.0208908	0.0183453	0.0106487	0.0096036	0.00738092	0.0117142	0.610753	0.0504528	0.0179713	Putative G3BP-like protein [Schizosaccharomyces pombe 972h-]
A0A067P3U3	2.16942	2.19947	2.20989	2.68699	0.927133	1.25826	1.56891	1.89882	0.610108	0.0141825	0.00294378	Probable NAD(P)H-dependent D-xylose reductase xyl1; Short=XR [Aspergillus clavatus NRRL 1]
A0A067NSY7	6.574	5.38105	3.8946	5.16528	2.45718	2.37949	2.50261	5.46712	0.609396	0.0746474	0.0321043	Peptidyl-Lys metalloendopeptidase; Short=MEP; AltName: Full=GfMEP; Flags: Precursor [Grifola frondosa]
A0A067NSG3	0.355178	0.32519	0.353165	0.432207	0.159461	0.231628	0.24514	0.25475	0.607869	0.00390519	0.000408722	D-serine dehydratase; AltName: Full=D-serine deaminase; Short=DSD [Schizosaccharomyces pombe 972h-]
A0A067NCU5	0.00327602	0.00584599	0.00351596	0.00439244	0.002576	0.00220594	0.00259306	0.002929	0.605035	0.058852	0.0226712
A0A067NV80	0.0347631	0.035252	0.0335151	0.0474592	0.0344852	0.0182681	0.0156009	0.0227847	0.603612	0.0320352	0.00921329	FK506-binding protein 4; AltName: Full=Histone proline isomerase; AltName: Full=Peptidyl-prolyl cis-trans isomerase; Short=PPIase; AltName: Full=Rotamase [Cryptococcus neoformans var. neoformans JEC21]_x005f_x0001_P0CP99.1 FK506-binding protein 4; AltName: Full=Histone proline isomerase; AltName: Full=Peptidyl-prolyl cis-trans isomerase; Short=PPIase; AltName: Full=Rotamase [Cryptococcus neoforma…
A0A067NHF6	0.106537	0.106975	0.0808333	0.086493	0.073669	0.0496481	0.0749125	0.0303517	0.600206	0.0289797	0.00802868	U6 snRNA-associated Sm-like protein LSm6 [Laccaria bicolor S238N-H82]
A0A067NAB3	1.44122	1.41327	1.1328	1.04762	0.813204	0.709401	0.720469	0.769112	0.59826	0.0120366	0.00229722	Chitinase A1; Flags: Precursor [Niallia circulans]	GH18.hmm
A0A067NPI1	0.645561	0.801554	0.81332	1.01427	0.405718	0.50355	0.506392	0.541925	0.597789	0.01629	0.00356747	Phenylacetaldehyde reductase; AltName: Full=2-phenylethanol synthase [Rosa hybrid cultivar]
A0A067NYI3	0.440482	0.490179	0.422446	0.500463	0.174691	0.288287	0.335707	0.308164	0.597145	0.0068997	0.000964865	Adenylosuccinate synthetase 1; Short=AMPSase 1; Short=AdSS 1; AltName: Full=IMP--aspartate ligase 1 [Laccaria bicolor S238N-H82]
A0A067PBV1	0.0554183	0.0483027	0.0543538	0.060454	0.0465498	0.00909173	0.0286081	0.0458195	0.595204	0.0834749	0.0375894	Target of rapamycin complex subunit wat1; Short=TORC subunit wat1; AltName: Full=WD repeat-containing protein pop3 [Schizosaccharomyces pombe 972h-]
A0A067P708	0.109	0.125175	0.11835	0.137555	0.0772113	0.0827032	0.0723296	0.057954	0.592144	0.000835918	4.04358e-05	Mitotic checkpoint protein BUB3 [Pongo abelii]
A0A067NLY8	0.525263	0.605633	0.548416	0.760107	0.302917	0.42944	0.334672	0.37686	0.591899	0.0108312	0.00193381	Glucokinase; AltName: Full=Glucose kinase; Short=GLK; AltName: Full=Hexokinase glkA [Aspergillus niger]
A0A067PBX5	0.16294	0.156925	0.179062	0.204145	0.0556792	0.0954528	0.127471	0.137025	0.59116	0.0207902	0.00519297	3-hydroxyisobutyryl-CoA hydrolase, mitochondrial; AltName: Full=3-hydroxyisobutyryl-coenzyme A hydrolase; Short=HIB-CoA hydrolase; Short=HIBYL-CoA-H; Flags: Precursor [Gallus gallus]
A0A067NHQ0	0.027187	0.0177236	0.0170436	0.0191945	0.0119374	0.00946902	0.0091103	0.0172327	0.588418	0.0335059	0.00990147	NADH-ubiquinone oxidoreductase 10.5 kDa subunit; AltName: Full=Complex I; Short=CI [Neurospora crassa OR74A]
A0A067NSJ0	0.225722	0.319334	0.265279	0.304983	0.193023	0.143721	0.168712	0.146442	0.584494	0.00581056	0.000751233	Ketoreductase adrE; AltName: Full=Andrastin A biosynthesis cluster protein E [Penicillium rubens Wisconsin 54-1255]
A0A067P2P7	0.195784	0.205298	0.260586	0.259476	0.0484499	0.189342	0.182316	0.117984	0.584157	0.0543134	0.0201585	NAD(P) transhydrogenase, mitochondrial; AltName: Full=Nicotinamide nucleotide transhydrogenase; Flags: Precursor [Ovis aries]
A0A067NXZ8	0.0150149	0.0127848	0.0103413	0.0214604	0.0136792	0.00867796	0.0075737	0.00478096	0.5824	0.0881388	0.0407749	UPF0303 protein BcerKBAB4_3106 [Bacillus mycoides KBAB4]
A0A067NLC8	0.00742543	0.00923049	0.00939153	0.00600098	0.00466203	0.00504876	0.00478963	0.0041477	0.581873	0.022178	0.00563715	Uncharacterized oxidoreductase YtbE [Bacillus subtilis subsp. subtilis str. 168]
A0A067P1P7	0.459885	0.478368	0.305384	0.386773	0.220931	0.17772	0.243143	0.30368	0.5799	0.0141417	0.00292286	NADH-ubiquinone oxidoreductase 24 kDa subunit, mitochondrial; Flags: Precursor [Neurospora crassa OR74A]
A0A067P6C7	0.0152577	0.0186835	0.0199058	0.0208868	0.01826	0.0085809	0.00805305	0.00841552	0.579516	0.0421518	0.013754
A0A067NED1	1.6409	1.64132	1.89686	2.00301	0.69965	1.02705	1.05709	1.35029	0.575609	0.00447214	0.000511326	Coronin-like protein crn1 [Schizosaccharomyces pombe 972h-]
A0A067NR59	0.0202992	0.0236462	0.0249165	0.021999	0.00837229	0.0152238	0.00720975	0.0214756	0.575401	0.0567412	0.0215587	Peroxisomal targeting signal 2 receptor; Short=PTS2 receptor; AltName: Full=Peroxin-7; AltName: Full=Peroxisome import protein PAS7 [Saccharomyces cerevisiae S288C]
A0A067NVH9	0.236857	0.294306	0.298236	0.364962	0.20188	0.165086	0.182631	0.134269	0.572579	0.0092935	0.00148761	Putative reductase 1 [Saccharomyces cerevisiae S288C]
A0A067NNY6	0.0828741	0.0522629	0.0523301	0.0889393	0.0404752	0.0566339	0.0166524	0.0440149	0.570813	0.06166	0.0244037	Glutarate-semialdehyde dehydrogenase [Pseudomonas putida KT2440]
A0A067NJN0	0.153837	0.168607	0.160159	0.165346	0.0746239	0.0861046	0.126298	0.0828291	0.57081	0.00674126	0.00093678	Glutathione S-transferase U23; Short=AtGSTU23; AltName: Full=GST class-tau member 23 [Arabidopsis thaliana]
A0A067N4U8	0.266011	0.334833	0.444959	0.411539	0.0618787	0.352627	0.254191	0.159118	0.568031	0.0861459	0.0393225	Protein argonaute 1 [Arabidopsis thaliana]
A0A067NP30	0.706705	0.498006	0.614082	0.998986	0.348296	0.336288	0.322185	0.593292	0.567845	0.0597721	0.0232885	Tripeptidyl-peptidase sed3; AltName: Full=Sedolisin-C; Flags: Precursor [Aspergillus fumigatus Af293]
A0A067P4U9	19.2576	20.5082	20.833	21.471	9.2205	11.932	13.3114	11.7313	0.562876	0.000366658	1.12868e-05	Enolase; AltName: Full=2-phospho-D-glycerate hydro-lyase; AltName: Full=2-phosphoglycerate dehydratase [Neocallimastix frontalis]
A0A067N568	0.502119	0.570855	0.465895	0.514028	0.203302	0.31313	0.356127	0.282189	0.562497	0.00184947	0.00012037
A0A067NBU8	1.92979	2.05807	2.17345	2.29705	0.780624	1.35054	0.930406	1.6944	0.562281	0.0151443	0.00318337	Alcohol oxidase; Short=AO; Short=AOX; AltName: Full=Methanol oxidase; Short=MOX [Ogataea angusta]	AA3_3.hmm
A0A067NR58	0.308111	0.280249	0.182248	0.201444	0.134153	0.132625	0.138053	0.134375	0.55471	0.0375298	0.0117838	Probable glutamate carboxypeptidase ARB_02390; Flags: Precursor [Trichophyton benhamiae CBS 112371]
A0A067NEK4	43.8832	40.9269	52.7478	48.5086	21.768	27.6645	30.8216	22.7372	0.553519	0.000948817	4.84005e-05	Peptidyl-prolyl cis-trans isomerase; Short=PPIase; AltName: Full=Cyclophilin; Short=CPH; AltName: Full=Cyclosporin A-binding protein; AltName: Full=Rotamase [Schizosaccharomyces pombe 972h-]
A0A067NNC2	0.032291	0.0369728	0.01685	0.0328083	0.00661187	0.0170439	0.0256035	0.0164198	0.552286	0.0650433	0.0263148	Casein kinase II subunit beta-2; Short=CK II beta-2 [Schizosaccharomyces pombe 972h-]
A0A067NG73	0.662899	0.622348	0.766485	0.661842	0.250717	0.403552	0.355637	0.484587	0.550747	0.00313736	0.000281452	Bifunctional purine biosynthesis protein ade10; Includes: Phosphoribosylaminoimidazolecarboxamide formyltransferase; AltName: Full=5-aminoimidazole-4-carboxamide ribonucleotide formyltransferase; AltName: Full=AICAR transformylase; Includes: IMP cyclohydrolase; AltName: Full=ATIC; AltName: Full=IMP synthase; AltName: Full=Inosinicase [Schizosaccharomyces pombe 972h-]
A0A067NJ97	0.286033	0.303225	0.273391	0.308588	0.0304125	0.170558	0.230162	0.213542	0.550422	0.0601871	0.023609	Dihydroxyacetone kinase 1; Short=DHA kinase 1; AltName: Full=Glycerone kinase 1; AltName: Full=Triokinase 1; AltName: Full=Triose kinase 1 [Schizosaccharomyces pombe 972h-]
A0A067NNG5	0.117153	0.0971921	0.0910796	0.106231	0.0241082	0.0401715	0.0689187	0.0932293	0.550041	0.0499732	0.0177565	9,11-endoperoxide prostaglandin H2 reductase; AltName: Full=Prostaglandin F2-alpha synthase [Trypanosoma cruzi strain CL Brener]
A0A067NVV5	1.31446	1.29732	1.24063	1.54086	0.836795	0.497781	0.507382	1.11351	0.547991	0.0183373	0.00425773	UDP-N-acetylhexosamine pyrophosphorylase; Includes: UDP-N-acetylgalactosamine pyrophosphorylase; Includes: UDP-N-acetylglucosamine pyrophosphorylase [Mus musculus]
A0A067NI42	0.0773512	0.0601701	0.0744867	0.0860666	0.0406641	0.0109301	0.0710329	0.0400291	0.54569	0.0632053	0.0253488	Adenylosuccinate lyase; Short=ASL; AltName: Full=Adenylosuccinase; Short=ASase [Schizosaccharomyces pombe 972h-]
A0A067NXH2	0.152779	0.0866744	0.104932	0.153103	0.0268203	0.106905	0.0648659	0.0705501	0.541	0.0516149	0.0186576	D-galacturonate reductase; AltName: Full=D-galacturonic acid reductase [Trichoderma reesei]
A0A067NF13	0.022599	0.0388378	0.0504556	0.0537967	0.0227509	0.0132559	0.0276206	0.0257214	0.539256	0.0664222	0.02734
A0A067NIC7	0.278863	0.261429	0.343505	0.532209	0.215086	0.2053	0.180217	0.162496	0.538909	0.0756397	0.0326641
A0A067NAS0	0.249031	0.322186	0.289978	0.343501	0.076254	0.115384	0.179267	0.277715	0.53841	0.0425999	0.0140501	Hypoxia up-regulated protein 1; Flags: Precursor [Xenopus laevis]
A0A067NC64	2.1597	2.31104	2.08663	2.24978	0.63403	1.5197	1.28911	1.29127	0.537531	0.0102899	0.00175571	Valine--tRNA ligase, mitochondrial; AltName: Full=Valyl-tRNA synthetase; Short=ValRS; Flags: Precursor [Saccharomyces cerevisiae S288C]
A0A067P6F2	1.01843	1.07418	0.929555	0.935144	0.344944	0.492273	0.520473	0.766138	0.536685	0.00855839	0.00131725	2-dehydro-3-deoxy-D-gluconate 5-dehydrogenase; AltName: Full=2,5-diketo-3-deoxy-L-galactonate 5-reductase [Pseudoalteromonas atlantica T6c]
A0A067NM31	0.281726	0.273026	0.267	0.273304	0.150129	0.155998	0.147969	0.131982	0.535204	5.42446e-06	1.43126e-08
A0A067N8V5	5.03739	4.8333	4.03876	3.47372	1.02217	3.39512	3.03976	1.8402	0.534842	0.025973	0.00696726	Proliferation-associated protein 2G4 [Rattus norvegicus]
A0A067NLL1	20.4815	18.4888	15.2225	18.5243	13.3871	10.0673	8.54614	6.87882	0.534667	0.00347091	0.000354112		CBM67.hmm, CBM67.hmm
A0A067PDA2	0.28705	0.30792	0.497696	0.521616	0.139608	0.250596	0.230811	0.238995	0.532751	0.0474254	0.016309	GTP-binding protein ypt1 [Neurospora crassa OR74A]
A0A067P0N7	0.0886761	0.106696	0.117137	0.095713	0.0767649	0.044863	0.0487841	0.0469876	0.532553	0.00302384	0.000255311	Protein MSS51, mitochondrial; AltName: Full=Mitochondrial splicing suppressor protein 51; Flags: Precursor [Saccharomyces cerevisiae S288C]
A0A067NLW0	1.39307	1.46435	1.30999	1.26535	0.36163	0.679804	0.635881	1.21165	0.531767	0.0335326	0.00993885	Ubiquitin-activating enzyme E1 1; AltName: Full=Poly(A)+ RNA transport protein 3 [Schizosaccharomyces pombe 972h-]
A0A067N4F4	0.377104	0.353447	0.287478	0.249697	0.043395	0.190252	0.183755	0.25625	0.531386	0.0377332	0.0118808	L-lactate dehydrogenase A; Short=L-LDH A [Rhizopus arrhizus]
A0A067NQ67	0.56225	0.437307	0.293415	0.358668	0.329174	0.188537	0.162476	0.195962	0.530472	0.0362118	0.0111788	Cuticle-degrading protease; AltName: Full=Chymoelastase; AltName: Full=PR1; Flags: Precursor [Metarhizium anisopliae]
A0A067NPY7	0.206415	0.19715	0.308439	0.256704	0.10327	0.124137	0.113113	0.1722	0.529282	0.0129635	0.00255394	Ran-specific GTPase-activating protein 1; AltName: Full=Ran-binding protein 1; Short=RANBP1; AltName: Full=Spi1-binding protein [Schizosaccharomyces pombe 972h-]
A0A067NSJ6	0.0403022	0.0335865	0.0152935	0.024943	0.0150986	0.010703	0.0188411	0.0157516	0.529193	0.0847766	0.0383247	Uncharacterized metal-dependent hydrolase YabD [Bacillus subtilis subsp. subtilis str. 168]
A0A067NRP5	0.228616	0.208988	0.446758	0.258136	0.130661	0.230013	0.126034	0.115533	0.527126	0.0850536	0.0385247	Actin-related protein 2/3 complex subunit 2; AltName: Full=Arp2/3 complex 34 kDa subunit; Short=p34-ARC [Schizosaccharomyces pombe 972h-]
A0A067NLS3	0.0279552	0.0316916	0.0274538	0.0292478	0.0153175	0.0158616	0.0136003	0.0164905	0.526607	5.27866e-05	2.78557e-07	Single-stranded DNA-binding protein; Short=SSB [Buchnera aphidicola str. APS (Acyrthosiphon pisum)]
A0A067P3W7	0.59363	0.531428	0.293617	0.256756	0.253206	0.179953	0.134484	0.308644	0.523022	0.093981	0.0444695	Probable endo-1,4-beta-xylanase C; Short=Xylanase C; AltName: Full=1,4-beta-D-xylan xylanohydrolase C; Flags: Precursor [Aspergillus terreus NIH2624]	GH10.hmm
A0A067P0J3	0.0693283	0.0887215	0.0987974	0.0694646	0.0211814	0.0522498	0.0480009	0.048843	0.521817	0.00897025	0.00140431	Probable phosphoribomutase; Short=PRM; AltName: Full=Phosphoglucomutase 3 homolog; Short=PGM 3 homolog [Schizosaccharomyces pombe 972h-]
A0A067NXW9	0.145244	0.135478	0.104656	0.087199	0.0243637	0.0689593	0.0711909	0.0817801	0.521172	0.0224557	0.0057275	Carnosine N-methyltransferase [Homo sapiens]
A0A067N9F6	0.0636477	0.0775165	0.0704003	0.10081	0.0527375	0.0376203	0.0336665	0.0371497	0.515965	0.0110584	0.00200355	Putative inactive phenolphthiocerol synthesis polyketide synthase type I Pks1 [Mycobacterium tuberculosis H37Rv]
A0A067NUF3	0.0402281	0.0387065	0.0245053	0.032716	0.0238987	0.0174983	0.0101918	0.0184044	0.514067	0.0118875	0.00224786	4-hydroxybutyrate--CoA ligase 2; AltName: Full=Acetate--CoA ligase; AltName: Full=Butyrate--CoA ligase; AltName: Full=Propionate--CoA ligase; AltName: Full=acyl-activating enzyme [Metallosphaera sedula DSM 5348]
A0A067NUY7	0.103753	0.0988516	0.0453898	0.078972	0.0218883	0.0307151	0.0267665	0.0880991	0.512191	0.0996444	0.0484638
A0A067NVE7	1.00339	0.843	1.1313	1.09044	0.352387	0.504177	0.556696	0.666579	0.511252	0.00160116	9.29432e-05	Methionine adenosyltransferase 2 subunit beta; AltName: Full=Methionine adenosyltransferase II beta; Short=MAT II beta [Xenopus tropicalis]
A0A067NS78	0.137982	0.144632	0.180208	0.133628	0.02634	0.087329	0.1204	0.0703076	0.510313	0.0246575	0.00646255	Phosphomannomutase; Short=PMM [Schizosaccharomyces pombe 972h-]
A0A067NL51	0.0544106	0.0378243	0.0438125	0.0452482	0.0118356	0.0231278	0.014641	0.0429068	0.510279	0.0423549	0.013932	Probable electron transfer flavoprotein subunit alpha, mitochondrial; Short=Alpha-ETF; Flags: Precursor [Cryptococcus neoformans var. grubii]
A0A067NHQ7	0.0789424	0.112893	0.103858	0.0852189	0.0676231	0.0478923	0.0423981	0.0364302	0.510206	0.00444775	0.000500714	Pentafunctional AROM polypeptide; Includes: 3-dehydroquinate synthase; Short=DHQS; Includes: 3-phosphoshikimate 1-carboxyvinyltransferase; AltName: Full=5-enolpyruvylshikimate-3-phosphate synthase; Short=EPSP synthase; Short=EPSPS; Includes: Shikimate kinase; Short=SK; Includes: 3-dehydroquinate dehydratase; Short=3-dehydroquinase; Includes: Shikimate dehydrogenase [Laccaria bicolor S238N-H82]
A0A067NRZ7	1.65595	1.77143	2.16655	2.52796	1.9223	0.687311	1.14002	0.393923	0.510173	0.0513213	0.0184612	Subtilisin-like serine protease AsES; AltName: Full=Alkaline serine protease AsES; AltName: Full=Extra-cellular elicitor protein AsES; Flags: Precursor [Sarocladium strictum]
A0A067NRA4	0.120472	0.0871884	0.103789	0.0731674	0.0293573	0.0547186	0.0444178	0.0675183	0.509629	0.0122255	0.00235477	Saccharopine dehydrogenase [NAD(+), L-lysine-forming]; Short=SDH; AltName: Full=Lysine--2-oxoglutarate reductase [Yarrowia lipolytica CLIB122]
A0A067NR75	3.22704	3.56395	3.25092	2.77966	1.51091	1.86102	1.48269	1.61193	0.50435	0.000514716	2.03714e-05	Ubiquitin-40S ribosomal protein S27a; Contains: Ubiquitin; Contains: 40S ribosomal protein S27a; Flags: Precursor [Drosophila melanogaster]
A0A067NWN7	0.110951	0.142101	0.246568	0.187414	0.0864536	0.101267	0.105581	0.0525126	0.503344	0.055606	0.0208828	Actin-related protein 2/3 complex subunit 4 [Xenopus laevis]
A0A067P7S8	0.47754	0.454935	0.395595	0.399089	0.113754	0.19237	0.203576	0.357305	0.501983	0.0177694	0.0040321
A0A067PBR7	0.0485328	0.0577385	0.051394	0.0485787	0.0309547	0.0077902	0.0384181	0.025721	0.498847	0.023244	0.00601033	Protein argonaute-1; Short=Argonaute1; Short=mAgo1; AltName: Full=Argonaute RISC catalytic component 1; AltName: Full=Eukaryotic translation initiation factor 2C 1; Short=eIF-2C 1; Short=eIF2C 1; AltName: Full=Piwi/argonaute family protein meIF2C1 [Mus musculus]_x005f_x0001_Q9UL18.3 Protein argonaute-1; Short=Argonaute1; Short=hAgo1; AltName: Full=Argonaute RISC catalytic component 1; AltName: Fu…
A0A067NS03	0.114408	0.110057	0.0732767	0.0932485	0.0410505	0.0435133	0.0199371	0.0892124	0.495443	0.0351003	0.0106814	Probable NADH dehydrogenase [ubiquinone] 1 alpha subcomplex subunit 5 [Caenorhabditis elegans]
A0A067NGZ1	5.12818	5.41653	7.0967	6.7996	1.54403	4.00501	3.53458	2.96697	0.493048	0.00533563	0.000652289	Heat shock protein hsp88 [Neurospora crassa OR74A]
A0A067P1F7	0.0999037	0.108799	0.125511	0.137462	0.0325502	0.0559225	0.0663747	0.0771226	0.4918	0.00339605	0.000334527	Peptidyl-prolyl cis-trans isomerase-like 1; Short=PPIase; AltName: Full=Rotamase PPIL1 [Mus musculus]
A0A067PAK9	0.217934	0.268262	0.338079	0.344198	0.125635	0.143125	0.126127	0.177322	0.489707	0.0104386	0.00181781	Xylosidase/arabinosidase; Includes: Beta-xylosidase; AltName: Full=1,4-beta-D-xylan xylohydrolase; AltName: Full=Xylan 1,4-beta-xylosidase; Includes: Alpha-L-arabinofuranosidase; Short=Arabinosidase [Bacteroides ovatus]	GH43_1.hmm
A0A067NL05	0.292928	0.265816	0.249268	0.315804	0.0955537	0.151763	0.176237	0.126279	0.489255	0.000808225	3.83853e-05	Methylthioribose-1-phosphate isomerase; Short=M1Pi; Short=MTR-1-P isomerase; AltName: Full=S-methyl-5-thioribose-1-phosphate isomerase; AltName: Full=Translation initiation factor eIF-2B subunit alpha/beta/delta-like protein [Laccaria bicolor S238N-H82]
A0A067NYF6	0.489847	0.460825	0.542142	0.316028	0.0788722	0.175777	0.26541	0.361463	0.487341	0.02571	0.00682886	Peptidyl-prolyl cis-trans isomerase D; Short=PPIase D; AltName: Full=Rotamase D [Amanita muscaria]
A0A067NU46	0.129348	0.256749	0.151195	0.199121	0.020068	0.132752	0.0379152	0.167314	0.486207	0.0861077	0.0392294	Probable NADH-ubiquinone oxidoreductase 30.4 kDa subunit, mitochondrial; AltName: Full=Alkane-inducible protein 1; AltName: Full=CI-31kD; AltName: Full=Complex I-30kD; Flags: Precursor [Candida maltosa]
A0A067NT81	0.0850128	0.103332	0.10928	0.0975593	0.025281	0.0505966	0.0429107	0.0727535	0.48469	0.00751622	0.00109074	Riboflavin synthase; Short=RS [Meyerozyma guilliermondii ATCC 6260]
A0A067NLU9	0.0459519	0.0517279	0.0359681	0.0448721	0.00934734	0.0160284	0.035253	0.025756	0.483894	0.0180626	0.00416217	Dihydroorotase; Short=DHOase [Ustilago maydis 521]
A0A067NMF2	4.69289	4.82858	3.50634	3.27593	1.87651	1.88752	1.82223	2.29037	0.483118	0.0104126	0.00179497	Acetyl-CoA acetyltransferase A, mitochondrial; AltName: Full=Acetoacetyl-CoA thiolase A; Flags: Precursor [Xenopus laevis]
A0A067P039	0.689521	0.714279	0.461982	0.621032	0.220488	0.307342	0.358728	0.3092	0.480839	0.0053637	0.000660438	Probable beta-glucosidase J; AltName: Full=Beta-D-glucoside glucohydrolase J; AltName: Full=Cellobiase J; AltName: Full=Gentiobiase J [Aspergillus fischeri NRRL 181]	GH3.hmm
A0A067NKW2	0.502037	0.476049	0.807351	1.01002	0.440048	0.255254	0.276311	0.370825	0.480222	0.0600847	0.023516
A0A067NNV2	0.012217	0.00689546	0.00585508	0.0152973	0.00745438	0.00482957	0.00291045	0.0041239	0.47978	0.0961663	0.0460109	FAD-linked oxidoreductase ffsJ; AltName: Full=Cytochalasans biosynthesis cluster protein ffsJ; Flags: Precursor [Aspergillus flavipes]	AA7.hmm
A0A067NU07	0.0265643	0.0326995	0.0342898	0.050707	0.0231881	0.0138059	0.00719168	0.0250249	0.47976	0.0314376	0.00895846	Probable quinone oxidoreductase; AltName: Full=NADPH:quinone reductase [Saccharomyces cerevisiae S288C]
A0A067N5R0	0.0412908	0.0441889	0.041911	0.0234187	0.0134116	0.0147409	0.0173626	0.026699	0.478843	0.0176558	0.00399079	Serine/threonine-protein kinase YPK1 [Cryptococcus neoformans var. grubii H99]
A0A067NKI6	0.237688	0.315427	0.574305	0.464759	0.0961653	0.190297	0.220273	0.25434	0.478009	0.0631635	0.0252765	Eukaryotic translation initiation factor 5A; Short=eIF-5A; AltName: Full=eIF-4D [Candida albicans SC5314]
A0A067N889	0.300095	0.297101	0.233564	0.169389	0.103355	0.157488	0.116799	0.0998088	0.47738	0.0173116	0.00386733	Phospho-2-dehydro-3-deoxyheptonate aldolase, tyrosine-inhibited; AltName: Full=3-deoxy-D-arabino-heptulosonate 7-phosphate synthase; AltName: Full=DAHP synthase; AltName: Full=Phospho-2-keto-3-deoxyheptonate aldolase [Schizosaccharomyces pombe 972h-]
A0A067NWV3	0.121257	0.0922133	0.0928831	0.0647015	0.064665	0.0536803	0.03693	0.0215327	0.476501	0.0183745	0.00428253		CBM13.hmm
A0A067NT96	0.0619163	0.0476437	0.0663349	0.0423136	0.00986209	0.0414152	0.042627	0.00994909	0.475936	0.0469089	0.0160489	116 kDa U5 small nuclear ribonucleoprotein component; AltName: Full=Elongation factor Tu GTP-binding domain-containing protein 2; AltName: Full=SNU114 homolog; Short=hSNU114; AltName: Full=U5 snRNP-specific protein, 116 kDa; Short=U5-116 kDa [Homo sapiens]
A0A067NV77	0.445611	0.476809	0.686668	0.605593	0.0836846	0.409636	0.331038	0.227399	0.474903	0.0192778	0.00462871	26S proteasome non-ATPase regulatory subunit 1 homolog B; AltName: Full=26S proteasome regulatory subunit RPN2b; Short=AtRPN2b; AltName: Full=26S proteasome regulatory subunit S1 homolog B [Arabidopsis thaliana]
A0A067NH70	0.040527	0.0437382	0.0388448	0.0410367	0.0218219	0.0185284	0.022734	0.0146434	0.473526	0.000215444	4.73711e-06	Homocysteine S-methyltransferase YbgG; AltName: Full=S-methylmethionine:homocysteine methyltransferase [Bacillus subtilis subsp. subtilis str. 168]
A0A067NY35	0.832854	0.915805	1.38154	1.25106	0.524343	0.413012	0.406325	0.707849	0.468251	0.0133876	0.00269635	Cys-Gly metallodipeptidase dug1; AltName: Full=GSH degradosomal complex subunit DUG1 [Schizosaccharomyces pombe 972h-]
A0A067NSW0	0.119797	0.130325	0.114192	0.0763737	0.0212309	0.0657423	0.0806213	0.0387269	0.468181	0.016826	0.00369966	Bifunctional purine biosynthetic protein ADE5,7; Includes: Phosphoribosylamine--glycine ligase; AltName: Full=Glycinamide ribonucleotide synthetase; Short=GAR synthetase; Short=GARS; AltName: Full=Phosphoribosylglycinamide synthetase; Includes: Phosphoribosylformylglycinamidine cyclo-ligase; AltName: Full=AIR synthase; Short=AIR synthetase; Short=AIRS; AltName: Full=Phosphoribosyl-aminoimidazole …
A0A067NA46	0.0530562	0.0440085	0.0360012	0.0394041	0.00986634	0.0240653	0.0169313	0.0293711	0.465206	0.006652	0.000906825	Cytochrome c oxidase subunit 4, mitochondrial; AltName: Full=Cytochrome c oxidase polypeptide IV; Flags: Precursor [Schizosaccharomyces pombe 972h-]
A0A067NZQ5	0.347801	0.334266	0.469379	0.244616	0.0150415	0.147032	0.125714	0.360974	0.464708	0.0803049	0.0356675	Arginase [Neurospora crassa OR74A]
A0A067NK93	0.045509	0.0495537	0.044359	0.0314676	0.0301134	0.0204577	0.0172883	0.0104073	0.457997	0.00646706	0.000870238
A0A067P1K5	0.0658553	0.0738591	0.072984	0.0676764	0.0644366	0.0306861	0.0234751	0.00912279	0.455535	0.0453475	0.0152754	U5 small nuclear ribonucleoprotein 40 kDa protein; Short=U5 snRNP 40 kDa protein; AltName: Full=WD repeat-containing protein 57 [Bos taurus]
A0A067NR52	0.111006	0.147871	0.16867	0.0762809	0.013293	0.0678405	0.059971	0.0882815	0.455286	0.0399736	0.0128675	Homoserine kinase; Short=HK; Short=HSK [Saccharomyces cerevisiae S288C]
A0A067P9L0	1.12667	1.0675	0.64407	0.774554	0.843091	0.394311	0.222317	0.18464	0.455149	0.0439799	0.0147373
A0A067NNW1	0.398399	0.373394	0.344037	0.351825	0.0557651	0.156798	0.172749	0.280572	0.453707	0.0188089	0.00444996	tRNA-aminoacylation cofactor arc1 [Schizosaccharomyces pombe 972h-]
A0A067P2A4	0.695194	0.793872	0.799923	0.697007	0.249959	0.3282	0.390555	0.375622	0.450213	7.86408e-05	5.53321e-07	Actin-related protein 2/3 complex subunit 1; AltName: Full=Arp2/3 complex 41 kDa subunit; AltName: Full=p41-ARC [Schizosaccharomyces pombe 972h-]
A0A067NIN8	0.0140125	0.0111258	0.0089806	0.0132839	0.00528104	0.00592549	0.00588991	0.00402774	0.445631	0.00620424	0.000823958	Ribokinase; Short=RK [Bacillus subtilis subsp. subtilis str. 168]
A0A067NTH1	0.441331	0.451343	0.294766	0.413077	0.262753	0.113574	0.138983	0.194866	0.443716	0.00396689	0.000429135	Beta-mannosidase A; AltName: Full=Mannanase A; Short=Mannase A; Flags: Precursor [Aspergillus terreus NIH2624]	GH2.hmm
A0A067NIN4	0.218635	0.213929	0.206215	0.136067	0.0132767	0.105081	0.0620912	0.163101	0.443379	0.0344635	0.0103967	Protoplast secreted protein 2; Flags: Precursor [Saccharomyces cerevisiae S288C]	AA6.hmm
A0A067PB97	5.76256	5.37559	5.62542	7.48168	2.48476	2.50571	3.36197	2.26322	0.437845	0.00222614	0.000162506	Phosphoglycerate kinase [Agaricus bisporus]
A0A067NSU8	2.34121	2.67718	1.53882	3.78657	1.40818	1.02733	0.944189	1.14819	0.437741	0.049339	0.017401	Guanyl-specific ribonuclease Po1; Short=RNase Po1 [Pleurotus ostreatus]
A0A067NKF4	0.0497937	0.0332854	0.0438395	0.0299402	0.0130721	0.0196163	0.0223423	0.0120101	0.427396	0.00928787	0.00147854	Beta-hexosaminidase; AltName: Full=Beta-N-acetylhexosaminidase; AltName: Full=N-acetyl-beta-glucosaminidase; AltName: Full=N-acetylglucosaminidase; AltName: Full=ORF1; Flags: Precursor [Bacillus subtilis subsp. subtilis str. 168]	GH3.hmm
A0A067NYA5	1.06714	1.06526	1.43866	1.71913	0.419603	0.70519	0.50119	0.612818	0.423198	0.0116353	0.00217971
A0A067NX48	0.0183996	0.0238498	0.0156479	0.00683103	0.00681512	0.00604158	0.0120314	0.00237238	0.421152	0.0729219	0.0311698	Dynein light chain roadblock-type 2; AltName: Full=Dynein light chain 2B, cytoplasmic [Bos taurus]
A0A067P3D8	0.68631	1.03815	1.68129	1.24193	0.114324	0.793689	0.544918	0.456404	0.410815	0.0390593	0.0124701	Protein wos2; AltName: Full=p21 [Schizosaccharomyces pombe 972h-]
A0A067NBK9	0.468703	0.430256	0.555702	0.630292	0.130143	0.339179	0.227151	0.150211	0.406092	0.00319517	0.000292259
A0A067NAD6	0.822409	0.926021	0.878631	0.664792	0.0967821	0.328397	0.315859	0.593992	0.405556	0.00970469	0.00159611	Elongation factor 1-beta; Short=EF-1-beta [Schizosaccharomyces pombe 972h-]
A0A067NIH2	0.154629	0.136829	0.200049	0.201691	0.0535666	0.0739361	0.0571431	0.0960952	0.404994	0.00308953	0.000266292	Carbamoyl-phosphate synthase arginine-specific small chain; Short=CPS-A; AltName: Full=Arginine-specific carbamoyl-phosphate synthetase, glutamine chain [Aspergillus clavatus NRRL 1]
A0A067NC03	0.408115	0.400395	0.445868	0.506464	0.126189	0.193629	0.155506	0.231383	0.401346	0.00021992	5.02895e-06	mRNA export factor GLE2; AltName: Full=Nuclear pore protein GLE2; AltName: Full=Nucleoporin GLE2 [Chaetomium thermophilum var. thermophilum DSM 1495]
A0A067NJL2	0.0188315	0.0128368	0.0242423	0.0239453	0.00526915	0.00433892	0.0131757	0.00909117	0.399155	0.01327	0.00263766	Nucleoporin SEH1; AltName: Full=Nuclear pore protein SEH1; AltName: Full=SEC13 homolog 1 [Saccharomyces cerevisiae S288C]
A0A067NC52	0.818048	0.79723	0.688447	0.81317	0.203957	0.168443	0.338727	0.519923	0.39496	0.00579099	0.00074361	2-oxoglutarate dehydrogenase, mitochondrial; AltName: Full=2-oxoglutarate dehydrogenase complex component E1; Short=OGDC-E1; AltName: Full=Alpha-ketoglutarate dehydrogenase; Flags: Precursor [Schizosaccharomyces pombe 972h-]
A0A067NFZ3	0.0381997	0.0424026	0.0233338	0.0473824	0.0148473	0.00982362	0.0203903	0.0143278	0.392477	0.0148426	0.0031069
A0A067N4P4	0.063008	0.0586442	0.018536	0.0319658	0.0106065	0.0193787	0.0163009	0.0210966	0.391409	0.0885061	0.0410226	Sexual differentiation process protein isp4 [Schizosaccharomyces pombe 972h-]
A0A067NYI1	0.142982	0.122993	0.17805	0.14047	0.0550232	0.063555	0.0436887	0.0648042	0.388492	0.00196737	0.000129774	Uncharacterized aminotransferase C6B12.04c [Schizosaccharomyces pombe 972h-]
A0A067P3R6	0.0877996	0.0695086	0.0808796	0.0822483	0.0448085	0.0303747	0.0113341	0.0371013	0.385782	0.00237131	0.000181446	Glycogenin-1; Short=GN [Caenorhabditis elegans]	GT8.hmm
A0A067NL79	0.0284971	0.0428206	0.0303115	0.0405056	0.0136488	0.0233874	0.00938422	0.00817462	0.384107	0.00461162	0.000539442	Peptidyl-prolyl cis-trans isomerase-like 3; Short=PPIase; AltName: Full=Rotamase [Cryptococcus neoformans var. neoformans JEC21]_x005f_x0001_P0CP87.1 Peptidyl-prolyl cis-trans isomerase-like 3; Short=PPIase; AltName: Full=Rotamase [Cryptococcus neoformans var. neoformans B-3501A]
A0A067PA05	0.886121	0.890162	0.937997	0.829724	0.224812	0.314391	0.389017	0.432241	0.383877	0.000266584	6.56496e-06	Probable succinate dehydrogenase [ubiquinone] flavoprotein subunit, mitochondrial; AltName: Full=Flavoprotein subunit of complex II; Short=FP; Flags: Precursor [Schizosaccharomyces pombe 972h-]
A0A067PCS0	0.360309	0.298757	0.423194	0.356502	0.0377925	0.177343	0.201233	0.135871	0.383829	0.00324997	0.000300129	DnaJ protein homolog ANJ1; Flags: Precursor [Atriplex nummularia]
A0A067PBP7	0.457942	0.520252	0.363169	0.272526	0.0279619	0.100683	0.136279	0.354124	0.383575	0.0331437	0.00973615	C-1-tetrahydrofolate synthase, cytoplasmic; Short=C1-THF synthase; Includes: Methylenetetrahydrofolate dehydrogenase; Includes: Methenyltetrahydrofolate cyclohydrolase; Includes: Formyltetrahydrofolate synthetase [Schizosaccharomyces pombe 972h-]
A0A067P835	13.0215	11.411	8.15116	7.86314	7.58363	2.97907	2.96829	1.91086	0.381782	0.0128341	0.00251715
A0A067NFL9	0.174551	0.146599	0.107476	0.187365	0.0487944	0.0442858	0.0813739	0.0606414	0.381654	0.00698859	0.000995735	Dolichyl-phosphate-mannose--protein mannosyltransferase 4; Short=Protein mannosyltransferase 4 [Candida albicans SC5314]	GT39.hmm
A0A067N9G3	0.695795	0.521544	0.410119	0.417282	0.136855	0.195662	0.261928	0.182357	0.379903	0.012137	0.00232706	Acyl-CoA dehydrogenase apdG; AltName: Full=Aspyridones biosynthesis protein G [Aspergillus nidulans FGSC A4]
A0A067NMY7	0.308973	0.310752	0.240674	0.310847	0.13414	0.0464344	0.0737697	0.186304	0.376221	0.00451233	0.00051989	Probable 4-hydroxy-2-oxoglutarate aldolase, mitochondrial; AltName: Full=Dihydrodipicolinate synthase-like; Short=DHDPS-like protein; AltName: Full=Probable 2-keto-4-hydroxyglutarate aldolase; Short=Probable KHG-aldolase [Aspergillus nidulans FGSC A4]
A0A067P6Y5	0.115773	0.197336	0.143089	0.186198	0.0867143	0.0478591	0.0666804	0.0397455	0.375157	0.00672667	0.00092292	Carboxypeptidase S; AltName: Full=GLY-X carboxypeptidase; AltName: Full=YSCS [Saccharomyces cerevisiae S288C]
A0A067NJN3	0.0797899	0.050067	0.0888547	0.10185	0.0266201	0.0339957	0.0311533	0.0280094	0.373652	0.0184933	0.0043265	NAD-capped RNA hydrolase; Short=DeNADding enzyme; AltName: Full=Probable NADH pyrophosphatase [Schizosaccharomyces pombe 972h-]
A0A067NM34	0.145145	0.1687	0.135328	0.153224	0.0643784	0.0441839	0.0764709	0.0383943	0.370897	0.000202982	3.92753e-06	NADPH-dependent butanol dehydrogenase; Short=BDH [Clostridium saccharobutylicum]
A0A067NS39	0.142459	0.0764763	0.142361	0.131267	0.0330174	0.0420767	0.0277487	0.077168	0.365457	0.00842044	0.00128121
A0A067P6N8	0.0482355	0.035702	0.0211733	0.0416655	0.0159392	0.00768193	0.0164026	0.0133413	0.363581	0.0215012	0.0054273	Protein NIF3 homolog [Schizosaccharomyces pombe 972h-]
A0A067NAX7	0.93226	0.943485	0.725823	0.766102	0.399236	0.335924	0.245982	0.240516	0.362761	0.000399255	1.40459e-05	Inosine-5'-monophosphate dehydrogenase; Short=IMP dehydrogenase; Short=IMPD; Short=IMPDH [Cryptococcus neoformans var. neoformans JEC21]
A0A067NID9	0.440243	0.254611	0.370523	0.497018	0.244554	0.0840169	0.130464	0.102393	0.359338	0.00959374	0.00156099	Probable leucine aminopeptidase ARB_01443; AltName: Full=Leucyl aminopeptidase ARB_01443; Flags: Precursor [Trichophyton benhamiae CBS 112371]
A0A067N5C2	0.089185	0.0776728	0.223085	0.197745	0.00865411	0.0415274	0.0211829	0.139596	0.358966	0.0971502	0.0465671	Heat shock protein 70 homolog C57A7.12 [Schizosaccharomyces pombe 972h-]
A0A067NUA3	1.3135	1.36029	0.765194	0.758203	0.175872	0.411233	0.402462	0.515034	0.358478	0.0198667	0.00480505	Isoleucine--tRNA ligase, cytoplasmic; AltName: Full=Isoleucyl-tRNA synthetase; Short=IleRS [Schizosaccharomyces pombe 972h-]
A0A067NN30	0.140695	0.147122	0.133663	0.133092	0.0039986	0.0555457	0.0806151	0.0548592	0.351656	0.00964574	0.00157793	3-hydroxybutyryl-CoA dehydrogenase; AltName: Full=Beta-hydroxybutyryl-CoA dehydrogenase; Short=BHBD [Clostridium acetobutylicum ATCC 824]
A0A067NY44	1.11244	1.17821	0.597005	0.554892	0.15985	0.266834	0.230756	0.55171	0.351238	0.0342693	0.0103079
A0A067NW13	0.0205367	0.022647	0.0297469	0.0391601	0.00980966	0.00817223	0.00733811	0.0139186	0.350061	0.017333	0.00388734
A0A067NL30	0.0908177	0.126899	0.145238	0.0846215	0.0422079	0.0500717	0.0412003	0.021412	0.346068	0.00949563	0.00153667
A0A067P227	0.698892	0.740938	0.882571	1.08333	0.0908736	0.3903	0.334841	0.360202	0.345364	0.00273511	0.000223716
A0A067NRJ3	0.142312	0.12917	0.103742	0.113364	0.0165694	0.0455586	0.0338479	0.0723892	0.344595	0.00199287	0.000133208	Glyoxal reductase; Short=GR; AltName: Full=Methylglyoxal reductase [Bacillus subtilis subsp. subtilis str. 168]
A0A067P394	0.22958	0.190867	0.141519	0.0882108	0.0463257	0.0435278	0.0634109	0.070304	0.343858	0.0370851	0.0116115	D-3-phosphoglycerate dehydrogenase 2; Short=3-PGDH 2; AltName: Full=2-oxoglutarate reductase [Saccharomyces cerevisiae S288C]
A0A067NHD2	0.989378	1.02427	0.70294	0.532105	0.235154	0.20098	0.211722	0.46785	0.343432	0.012392	0.00239776	Putative glycine--tRNA ligase; AltName: Full=Diadenosine tetraphosphate synthetase; Short=Ap4A synthetase; AltName: Full=Glycyl-tRNA synthetase; Short=GlyRS [Schizosaccharomyces pombe 972h-]
A0A067NLI0	0.028516	0.0313541	0.029392	0.0241748	0.00970201	0.0117647	0.0101975	0.00714383	0.342112	0.000130286	1.48963e-06	Elongation factor 2; Short=EF-2 [Komagataella pastoris]
A0A067NWR7	0.715816	0.703858	0.539322	0.582999	0.10503	0.160481	0.206012	0.390332	0.339047	0.00204657	0.000142198	NADH-ubiquinone oxidoreductase 78 kDa subunit, mitochondrial; AltName: Full=Complex I-78kD; Short=CI-78kD; Flags: Precursor [Neurospora crassa OR74A]
A0A067NTN9	0.109873	0.0911851	0.120108	0.113605	0.0414851	0.0261356	0.0266299	0.0530766	0.338862	0.000204285	4.1324e-06	Sterol carrier protein 2; Short=SCP-2; AltName: Full=Acetyl-CoA C-myristoyltransferase; AltName: Full=Non-specific lipid-transfer protein; Short=NSL-TP; AltName: Full=Propanoyl-CoA C-acyltransferase; AltName: Full=SCP-2/3-oxoacyl-CoA thiolase; AltName: Full=SCP-2/thiolase; AltName: Full=SCP-chi; AltName: Full=Sterol carrier protein X; Short=SCP-X; AltName: Full=Straight-chain acyl-CoA oxidase; Sh…
A0A067N9H4	0.371381	0.390299	0.428294	0.360359	0.00789494	0.126782	0.132039	0.25631	0.337364	0.0114339	0.00208163	Probable methionine--tRNA ligase, cytoplasmic; AltName: Full=Methionyl-tRNA synthetase; Short=MetRS [Schizosaccharomyces pombe 972h-]
A0A067NP59	1.94958	1.84626	1.87935	1.17039	0.800783	0.479903	0.332824	0.684112	0.335635	0.00328796	0.000309421	Delta-1-pyrroline-5-carboxylate dehydrogenase; Short=P5C dehydrogenase; AltName: Full=L-glutamate gamma-semialdehyde dehydrogenase [Agaricus bisporus]
A0A067NGV7	1.2016	1.29972	0.702612	0.993558	0.272062	0.396242	0.436882	0.294761	0.33352	0.00982021	0.00165829	Putative proline--tRNA ligase C19C7.06; AltName: Full=Prolyl-tRNA synthetase; Short=ProRS [Schizosaccharomyces pombe 972h-]
A0A067NHM1	0.936458	1.03872	1.50698	1.18081	0.140465	0.489755	0.418929	0.501915	0.332635	0.00300842	0.000251363	Transitional endoplasmic reticulum ATPase; Short=TER ATPase; AltName: Full=15S Mg(2+)-ATPase p97 subunit; AltName: Full=Valosin-containing protein; Short=VCP [Homo sapiens]_x005f_x0001_Q01853.4 Transitional endoplasmic reticulum ATPase; Short=TER ATPase; AltName: Full=15S Mg(2+)-ATPase p97 subunit; AltName: Full=Valosin-containing protein; Short=VCP [Mus musculus]
A0A067P1I2	0.0347518	0.0333938	0.0337517	0.0315691	0.00863568	0.0039236	0.0227661	0.00860022	0.329114	0.0108012	0.00191895	Non-specific ribonucleoside hydrolase RihC; AltName: Full=Purine/pyrimidine ribonucleoside hydrolase [Klebsiella pneumoniae 342]
A0A067NY07	0.0350509	0.0400714	0.0314137	0.0191188	0.00576951	0.016335	0.00936749	0.00988133	0.329103	0.0110093	0.00198497	Probable leucine aminopeptidase 1; AltName: Full=Leucyl aminopeptidase 1; Short=LAP1; Flags: Precursor [Trichophyton verrucosum HKI 0517]
A0A067NX49	0.285329	0.261864	0.26711	0.228658	0.0602885	0.0551693	0.0864143	0.141265	0.329003	0.000675287	2.9696e-05	NADH-ubiquinone oxidoreductase 49 kDa subunit, mitochondrial; AltName: Full=Complex I-49kD; Short=CI-49kD; Flags: Precursor [Neurospora crassa OR74A]
A0A067NAN9	0.0245597	0.0213033	0.0139252	0.0332409	0.00999266	0.00504309	0.00756388	0.0076559	0.325227	0.0258825	0.00689744
A0A067N2Q3	0.121901	0.206771	0.389596	0.149614	0.0136448	0.0719899	0.102743	0.0895338	0.320218	0.0869584	0.0398464	Minor allergen Alt a 7; AltName: Full=Allergen Alt a VII; AltName: Allergen=Alt a 7 [Alternaria alternata]	AA6.hmm
A0A067NMY5	0.54899	0.54367	1.40792	1.40421	0.0740806	0.478333	0.366682	0.327098	0.319146	0.0694992	0.0290955	Translationally-controlled tumor protein homolog; Short=TCTP [Cryptococcus neoformans var. neoformans JEC21]_x005f_x0001_P0CR83.1 Translationally-controlled tumor protein homolog; Short=TCTP [Cryptococcus neoformans var. neoformans B-3501A]
A0A067NI08	0.0405211	0.047962	0.0638344	0.0495768	0.0160937	0.0118098	0.023824	0.0126472	0.318853	0.00201416	0.000136403
A0A067NZC1	0.159734	0.169483	0.146433	0.239473	0.0216173	0.0913802	0.0571295	0.0577527	0.318658	0.00403026	0.00044308	Actin-related protein 2/3 complex subunit 3; AltName: Full=Arp2/3 complex 21 kDa subunit; Short=p21-ARC [Schizosaccharomyces pombe 972h-]
A0A067NGR5	0.137273	0.14742	0.221593	0.279302	0.0105195	0.0884942	0.088812	0.0616281	0.317538	0.0190973	0.00456857	ADP-ribosylation factor GTPase-activating protein glo3; Short=ARF GAP glo3 [Schizosaccharomyces pombe 972h-]
A0A067P1C0	0.470197	0.501732	0.967752	0.77334	0.0703936	0.340878	0.309703	0.126848	0.312501	0.0201182	0.00491897	Nuclear transport factor 2; Short=NTF-2 [Schizosaccharomyces pombe 972h-]
A0A067P9D0	0.0671237	0.0556952	0.0534936	0.0567583	0.0182056	0.00928903	0.0253625	0.0199654	0.312448	0.000119231	1.25837e-06	Insulin-degrading enzyme; AltName: Full=Abeta-degrading protease; AltName: Full=Insulin protease; Short=Insulinase; AltName: Full=Insulysin [Homo sapiens]
A0A067NAR2	0.638253	0.75206	1.62745	0.913706	0.0844275	0.387566	0.297038	0.450096	0.310095	0.0487899	0.0171215	Fatty acid synthase 2; AltName: Full=Ustilagic acid biosynthesis cluster protein fas2 [Ustilago maydis 521]
A0A067NQW5	0.267498	0.270399	0.37414	0.222107	0.0298554	0.0828912	0.165038	0.0734757	0.309713	0.00395605	0.000424484	Protein argonaute-2; Short=Argonaute2; AltName: Full=Argonaute RISC catalytic component 2; AltName: Full=Eukaryotic translation initiation factor 2C 2; Short=eIF-2C 2; Short=eIF2C 2; AltName: Full=Protein slicer [Xenopus laevis]
A0A067NTF7	0.0627351	0.0546798	0.0540791	0.0522742	0.0125138	0.0113697	0.0329363	0.012178	0.308345	0.00221559	0.000159787	Tip elongation aberrant protein 1; AltName: Full=Altered polarity protein 8; AltName: Full=Cell polarity protein tea1 [Schizosaccharomyces pombe 972h-]
A0A067NI04	0.115381	0.0657513	0.142036	0.138402	0.0355501	0.0488344	0.0246896	0.0331262	0.308079	0.0161725	0.00349906	Myosin regulatory light chain cdc4 [Schizosaccharomyces pombe 972h-]
A0A067NPL1	0.886265	0.777671	0.844627	0.754267	0.283486	0.148361	0.370068	0.203135	0.30803	0.000171705	2.8693e-06		CBM67.hmm, CBM67.hmm
A0A067PDE2	2.32177	2.44857	2.57046	3.01014	1.15375	0.828054	0.750748	0.453051	0.30776	0.000134744	1.77763e-06	Probable glucan endo-1,3-beta-glucosidase ARB_02077; AltName: Full=(1->3)-beta-glucan endohydrolase ARB_02077; Short=(1->3)-beta-glucanase ARB_02077; Flags: Precursor [Trichophyton benhamiae CBS 112371]	GH55.hmm
A0A067P099	0.0463353	0.0472429	0.0576254	0.0405536	0.00636899	0.010465	0.0234989	0.0180633	0.304532	0.000711422	3.25364e-05	Membrane steroid-binding protein 1; Short=OsMSBP1; AltName: Full=OsMSBP2 [Oryza sativa Japonica Group]
A0A067N9N0	0.0824953	0.0777269	0.0964149	0.0541799	0.0235296	0.00773744	0.0217686	0.0410829	0.30281	0.0032966	0.000313133	Folic acid synthesis protein fol1; Includes: Dihydroneopterin aldolase; Short=DHNA; AltName: Full=7,8-dihydroneopterin aldolase; AltName: Full=FASA; AltName: Full=FASB; Includes: 6-hydroxymethyl-7,8-dihydropterin pyrophosphokinase; Short=HPPK; AltName: Full=2-amino-4-hydroxy-6-hydroxymethyldihydropteridine pyrophosphokinase; AltName: Full=7,8-dihydro-6-hydroxymethylpterin-pyrophosphokinase; Short…
A0A067N826	0.189333	0.206318	0.229043	0.308116	0.0261466	0.0505902	0.0336708	0.171767	0.3025	0.0103649	0.00177763	Putative reductase 1 [Saccharomyces cerevisiae S288C]
A0A067N555	0.116135	0.112475	0.118446	0.0849617	0.0172018	0.0474209	0.0413927	0.0239575	0.300851	0.00038778	1.26191e-05
A0A067N8U4	0.071302	0.0661266	0.17896	0.162887	0.00479275	0.0312672	0.035089	0.069207	0.29285	0.0576109	0.0220411	6-phosphogluconate dehydrogenase, decarboxylating [Candida albicans]
A0A067N9G9	0.549042	0.517338	0.814002	0.774411	0.0477095	0.263013	0.211911	0.247694	0.290164	0.00319503	0.000289436	Actin-related protein 3; AltName: Full=Actin-like protein 3 [Neurospora crassa OR74A]
A0A067PBP3	0.727122	0.711749	0.534955	0.587279	0.114084	0.210465	0.14972	0.268834	0.290149	0.000360131	1.01356e-05	Fructose-1,6-bisphosphatase, cytosolic; Short=FBPase; AltName: Full=D-fructose-1,6-bisphosphate 1-phosphohydrolase [Spinacia oleracea]
A0A067N5G1	0.0690913	0.0566196	0.0417612	0.0293141	0.0127132	0.0184028	0.0112084	0.0144638	0.288578	0.0253709	0.00667185	Serine/threonine-protein phosphatase 2B catalytic subunit A1; AltName: Full=Calcineurin A1 [Cryptococcus neoformans var. grubii H99]
A0A067NHA9	0.193447	0.162489	0.215715	0.249082	0.0403348	0.0353989	0.0411636	0.11951	0.288044	0.00176802	0.000107294	Purine nucleoside phosphorylase DeoD-type; Short=PNP [Dichelobacter nodosus VCS1703A]
A0A067NZ33	0.036781	0.0572368	0.0702059	0.0580834	0.0121644	0.00421417	0.0122981	0.0352099	0.28738	0.00628255	0.000839883	Phosphoserine aminotransferase; AltName: Full=Phosphohydroxythreonine aminotransferase; Short=PSAT [Homo sapiens]
A0A067NAF9	0.0510933	0.0577637	0.0449146	0.0577883	0.0189867	0.00863344	0.0171975	0.0155873	0.285521	0.000105518	9.28034e-07	Probable secreted lipase ARB_02369; Flags: Precursor [Trichophyton benhamiae CBS 112371]
A0A067NUU0	0.0776804	0.0419197	0.12637	0.174979	0.0292063	0.00896856	0.0249303	0.0537201	0.277528	0.0736575	0.031549	Glucose-6-phosphate 1-epimerase; AltName: Full=D-hexose-6-phosphate mutarotase [Saccharomyces cerevisiae S288C]
A0A067P5E3	0.0515251	0.050994	0.0506046	0.0421727	0.00681782	0.019343	0.0199022	0.0079355	0.276495	0.000365809	1.09389e-05	Thioredoxin; Short=Trx [Penicillium chrysogenum]
A0A067NAM8	0.748617	0.70585	0.414237	0.646332	0.0490363	0.0829537	0.129681	0.431398	0.27557	0.00784287	0.00115884	ATP-dependent 6-phosphofructokinase; Short=ATP-PFK; Short=Phosphofructokinase; AltName: Full=Phosphohexokinase [Schizosaccharomyces pombe 972h-]
A0A067P056	1.45593	1.55994	1.49965	1.37831	0.141203	0.489265	0.500193	0.478958	0.273103	0.000305217	8.32166e-06	Aldehyde dehydrogenase; Short=ALDDH; Short=ALDH [Aspergillus nidulans FGSC A4]
A0A067P5M7	0.310232	0.299828	0.520167	0.325541	0.00784857	0.125713	0.161922	0.0984944	0.270632	0.00758903	0.00111466	Arginine--tRNA ligase, cytoplasmic; AltName: Full=Arginyl-tRNA synthetase; Short=ArgRS [Saccharomyces cerevisiae S288C]
A0A067NLN4	0.147236	0.153363	0.151408	0.248125	0.10009	0.0114502	0.0322879	0.0451051	0.269853	0.00693019	0.000975224	Probable secreted lipase ARB_02369; Flags: Precursor [Trichophyton benhamiae CBS 112371]
A0A067NA43	0.0106422	0.0292331	0.0394956	0.0418691	0.00161582	0.0133028	0.00790097	0.00984183	0.269394	0.0463537	0.0157366	Alpha-methylacyl-CoA racemase; AltName: Full=2-methylacyl-CoA racemase [Mus musculus]
A0A067N2N1	0.20511	0.252193	0.340808	0.353262	0.0172645	0.0852203	0.121798	0.0808993	0.265059	0.0039389	0.00041918	Succinate-semialdehyde dehydrogenase [NADP(+)]; Short=SSDH [Bacillus subtilis subsp. subtilis str. 168]
A0A067NGV9	0.0429882	0.0346424	0.0585252	0.0689065	0.00270091	0.0104657	0.0133002	0.0260692	0.256195	0.00829345	0.00125459	Phosphatidylinositol transfer protein SFH5; Short=PITP SFH5 [Yarrowia lipolytica CLIB122]
A0A067NL88	0.0987321	0.0995871	0.12113	0.0678261	0.00715197	0.0199607	0.0461153	0.0246682	0.252782	0.00234993	0.000177743	Acyl-CoA dehydrogenase apdG; AltName: Full=Aspyridones biosynthesis protein G [Aspergillus nidulans FGSC A4]
A0A067P4L0	0.0749007	0.0499771	0.0552586	0.0581763	0.0264811	0.00509027	0.0162427	0.0123583	0.252494	0.000801623	3.73668e-05	Nuclear distribution protein PAC1; AltName: Full=Lissencephaly-1 homolog; Short=LIS-1; AltName: Full=nudF homolog [Coccidioides posadasii C735 delta SOWgp]
A0A067NW08	9.59804	9.55707	10.1316	8.92572	0.74593	3.62625	3.25624	1.98432	0.251561	0.000639396	2.6993e-05	Elongation factor 2; Short=EF-2 [Komagataella pastoris]
A0A067P4P6	0.0535315	0.0505383	0.136302	0.131074	0.0232983	0.0342424	0.032252	0.00340041	0.250893	0.0550421	0.0205258	Protein SGT1 homolog; Short=OsSGT1; AltName: Full=Suppressor of G2 allele of SKP1 homolog [Oryza sativa Japonica Group]
A0A067NS28	0.0399409	0.0536547	0.0523776	0.0411038	0.0219857	0.0103677	0.0054198	0.0090699	0.250395	0.000465022	1.71776e-05	Imidazole glycerol phosphate synthase hisHF; Short=IGP synthase; Short=IGPS; Short=ImGP synthase; Includes: Glutaminase; Includes: Cyclase [Aspergillus nidulans FGSC A4]
A0A067NBR1	0.0552433	0.0593934	0.0879812	0.0330423	0.0144857	0.0107787	0.0123586	0.0203197	0.245874	0.0270695	0.00735662
A0A067NEV8	1.12137	1.16569	1.82057	1.44294	0.187243	0.224265	0.230857	0.709151	0.243491	0.00251021	0.000198698	3-oxoacyl-[acyl-carrier-protein] reductase FabG; AltName: Full=3-ketoacyl-acyl carrier protein reductase; AltName: Full=Beta-Ketoacyl-acyl carrier protein reductase; AltName: Full=Beta-ketoacyl-ACP reductase [Thermotoga maritima MSB8]
A0A067NYS1	0.215193	0.185008	0.276737	0.230767	0.054959	0.0548578	0.0417228	0.0682965	0.242189	0.0017956	0.000113705	Probable asparagine synthetase [glutamine-hydrolyzing]; AltName: Full=Glutamine-dependent asparagine synthetase [Schizosaccharomyces pombe 972h-]
A0A067NY54	0.265401	0.26439	0.298083	0.352545	0.0412157	0.119553	0.0562134	0.0669373	0.240524	0.000191783	3.54216e-06	Thialysine N-epsilon-acetyltransferase; AltName: Full=Diamine acetyltransferase 2; AltName: Full=Spermidine/spermine N(1)-acetyltransferase 2; Short=SSAT-2 [Bos taurus]
A0A067NGP1	0.0622538	0.0520709	0.189708	0.108635	0.0248073	0.0297994	0.0248312	0.0197912	0.240458	0.0875276	0.0403381	Glucosamine 6-phosphate N-acetyltransferase 1; Short=GNPNAT1 [Dictyostelium discoideum]
A0A067P0D8	0.0765516	0.0771885	0.234512	0.122924	0.0112612	0.0405123	0.0296831	0.0411677	0.239887	0.0772681	0.0335712	V-type proton ATPase catalytic subunit A; Short=V-ATPase subunit A; AltName: Full=V-ATPase 67 kDa subunit; AltName: Full=Vacuolar proton pump subunit alpha [Schizosaccharomyces pombe 972h-]
A0A067P303	1.31353	1.07797	3.77813	2.68523	0.104843	0.398273	0.549382	1.0711	0.239823	0.0705064	0.0296412	6-phosphogluconate dehydrogenase, decarboxylating [Candida albicans]
A0A067PCH8	1.59435	1.88545	1.68516	1.94614	0.150635	0.383495	0.565659	0.602138	0.239334	6.8733e-05	4.23159e-07	Aryl-alcohol dehydrogenase [NADP(+)]; Short=AAD [Phanerodontia chrysosporium]
A0A067NEC0	0.109323	0.12452	0.150528	0.144312	0.00855428	0.0473795	0.0468215	0.023619	0.239037	0.000284152	7.49742e-06	Uncharacterized protein C31F10.16 [Schizosaccharomyces pombe 972h-]
A0A067NR11	1.59555	1.67753	2.09041	1.99239	0.224727	0.409037	0.45563	0.649043	0.236333	0.000132382	1.63004e-06	Protein disulfide-isomerase; Short=PDI; Flags: Precursor [Humicola insolens]
A0A067NEA3	0.0405319	0.0599135	0.0353934	0.0694146	0.0126606	0.0120778	0.0188143	0.00475842	0.235373	0.011547	0.00215299
A0A067NY97	1.51563	1.55763	1.58053	1.23412	0.139931	0.403057	0.440862	0.392211	0.23371	4.69479e-05	2.06455e-07	Threonine--tRNA ligase, cytoplasmic; AltName: Full=Threonyl-tRNA synthetase; Short=ThrRS [Schizosaccharomyces pombe 972h-]
A0A067NEB2	1.11869	1.12827	2.82911	2.33423	0.194229	0.436564	0.374187	0.721524	0.232987	0.0423359	0.0138886	Aldo-keto reductase str7; AltName: Full=Strobilurin A biosynthesis cluster protein r7 [Strobilurus tenacellus]
A0A067PAP5	0.0845267	0.063824	0.244462	0.115782	0.00986753	0.0357745	0.045201	0.0269139	0.231534	0.0929224	0.0436416	GTP-binding nuclear protein spi1 [Schizosaccharomyces pombe 972h-]
A0A067NSS4	0.069787	0.0502555	0.0471667	0.033541	0.00765299	0.0111444	0.0198871	0.00713591	0.228246	0.0090087	0.00142618	3-ketoacyl-CoA thiolase 2, peroxisomal; AltName: Full=Acetyl-CoA acyltransferase 2; AltName: Full=Beta-ketothiolase 2; AltName: Full=Peroxisomal 3-oxoacyl-CoA thiolase 2; AltName: Full=Peroxisome defective protein 1; Flags: Precursor [Arabidopsis thaliana]
A0A067N928	0.114117	0.117156	0.229138	0.159605	0.00540351	0.0191234	0.0513813	0.0644103	0.226315	0.0131325	0.00259879	Putative peroxiredoxin; AltName: Full=MF2; AltName: Full=Thioredoxin reductase; AltName: Full=Thioredoxin-dependent peroxiredoxin; AltName: Allergen=Mal f 3 [Malassezia furfur]
A0A067P0T1	0.0671912	0.0574635	0.0746267	0.0836735	0.0158908	0.00953437	0.0231198	0.0150181	0.22464	0.000573678	2.32095e-05	Probable 3-hydroxyisobutyrate dehydrogenase, mitochondrial; Short=HIBADH [Caenorhabditis elegans]
A0A067NKI5	0.0862565	0.119766	0.3802	0.371331	0.0794802	0.0289755	0.0469386	0.0575818	0.222417	0.0987752	0.0477804
A0A067NB23	1.3258	1.23528	1.18839	2.88683	0.770146	0.274996	0.185263	0.233599	0.220605	0.0452185	0.0151922	Extracellular metalloproteinase MEP; AltName: Full=Elastinolytic metalloproteinase MEP; AltName: Full=Fungalysin MEP; Flags: Precursor [Pyricularia oryzae 70-15]
A0A067N9Y9	0.141317	0.127825	0.147136	0.125789	0.00656455	0.0342841	0.0709856	0.00352083	0.212806	0.00401849	0.000438252	Acyl-CoA dehydrogenase apdG; AltName: Full=Aspyridones biosynthesis protein G [Aspergillus nidulans FGSC A4]
A0A067P591	0.0305949	0.0642268	0.173587	0.0967846	0.0254416	0.0104642	0.0153851	0.0256032	0.210557	0.0986935	0.0476541	Histidine--tRNA ligase, mitochondrial; AltName: Full=Histidyl-tRNA synthetase; Short=HisRS; Flags: Precursor [Schizosaccharomyces pombe 972h-]
A0A067N7U6	3.30939	3.38637	3.3805	3.36885	0.639263	0.475702	1.09354	0.617486	0.210187	0.000232515	5.52146e-06
A0A067NM20	0.0682267	0.0944021	0.129898	0.161566	0.00793712	0.0297493	0.0230127	0.0345397	0.209735	0.0178789	0.00408839	Actin-related protein 4; AltName: Full=Actin-like protein ARP4; Short=Actin-like protein 4 [Ustilago maydis 521]
A0A067NJV8	0.15199	0.105461	0.375076	0.415683	0.0533889	0.045717	0.0960581	0.0183915	0.203734	0.0726182	0.0309123	Autophagy-related protein 8; AltName: Full=Autophagy-related ubiquitin-like modifier ATG8; Flags: Precursor [Laccaria bicolor]
A0A067NA41	0.11787	0.140707	0.315974	0.293384	0.00783	0.0362994	0.073017	0.056755	0.200362	0.0379699	0.0120221	Survival factor 1 [Aspergillus fumigatus Af293]
A0A067NSQ7	0.0756374	0.0613208	0.0538503	0.0207532	0.0161106	0.00253084	0.0087298	0.0144925	0.197879	0.0313852	0.00891593	L-arabinitol 4-dehydrogenase; Short=LAD [Aspergillus niger CBS 513.88]
A0A067NRK5	0.0193166	0.0356175	0.0672694	0.0310693	0.00747024	0.0104592	0.00534753	0.00660398	0.194953	0.0562972	0.0212909	Acetyl-CoA carboxylase; Short=ACC; AltName: Full=Cell untimely torn protein 6; Includes: Biotin carboxylase [Schizosaccharomyces pombe 972h-]
A0A067NSY3	0.0972516	0.101967	0.316415	0.367133	0.0755024	0.0259692	0.0338619	0.0333412	0.191075	0.0840622	0.0379278
A0A067P582	0.411285	0.418011	1.00199	0.72469	0.0908421	0.157295	0.175067	0.0646439	0.190866	0.03304	0.00964757	Putative voltage-gated potassium channel subunit beta; AltName: Full=K(+) channel subunit beta [Schizosaccharomyces pombe 972h-]
A0A067NQW1	0.268224	0.276828	0.289921	0.533416	0.0785819	0.048278	0.0412955	0.0903108	0.188884	0.0206572	0.00512342	Trehalase; AltName: Full=Alpha,alpha-trehalase; AltName: Full=Alpha,alpha-trehalose glucohydrolase; Flags: Precursor [Oryctolagus cuniculus]	GH37.hmm
A0A067NJ64	0.201025	0.11529	0.176241	0.155472	0.0441619	0.0107754	0.0428901	0.0227631	0.186089	0.00234361	0.000175204	Isoaspartyl peptidase; AltName: Full=Beta-aspartyl-peptidase; AltName: Full=EcAIII; AltName: Full=Isoaspartyl dipeptidase; Contains: Isoaspartyl peptidase subunit alpha; Contains: Isoaspartyl peptidase subunit beta; Flags: Precursor [Escherichia coli K-12]
A0A067NUX7	0.165542	0.203616	0.489013	0.22069	0.0492216	0.0750769	0.0554817	0.0171063	0.182495	0.0567352	0.0215065	Protein transport protein SEC24 [Ustilago maydis 521]
A0A067P5X3	0.0389835	0.0466744	0.148062	0.108511	0.00728387	0.0216325	0.0182434	0.0144187	0.179933	0.0728928	0.0310932	ATP-dependent RNA helicase dhh1 [Aspergillus clavatus NRRL 1]
A0A067NYV5	0.015129	0.0141951	0.040836	0.0432883	0.0075029	0.00613146	0.00507009	0.00164299	0.179354	0.0589331	0.0227543	Aflatoxin B1 aldehyde reductase member 2; AltName: Full=Succinic semialdehyde reductase; Short=SSA reductase [Mus musculus]
A0A067P241	0.0651353	0.071363	0.0752316	0.0481626	0.0113981	0.0153487	0.0115797	0.00799235	0.178223	0.00201845	0.000138469		CBM67.hmm, CBM67.hmm
A0A067P1V4	0.0514622	0.0621787	0.0784308	0.00744004	0.0208517	0.00886089	0.00362588	0.00210511	0.177652	0.069367	0.0289792	2-methylcitrate synthase, mitochondrial; Short=Methylcitrate synthase; AltName: Full=(2S,3S)-2-methylcitrate synthase; AltName: Full=Citrate synthase 2; Flags: Precursor [Fusarium verticillioides]
A0A067NE46	0.0429144	0.061363	0.0923385	0.0545685	0.014029	0.0107782	0.0107862	0.00755149	0.171766	0.0152363	0.00321611	MOB-like protein phocein; AltName: Full=Mob1 homolog 3; Short=Mob3; AltName: Full=Mps one binder kinase activator-like 3; AltName: Full=Preimplantation protein 3 [Gallus gallus]
A0A067PAP3	0.0489044	0.0278795	0.0543806	0.057279	0.0110558	0.00562361	0.00808977	0.0075899	0.171718	0.00876278	0.00135642	(R,R)-butanediol dehydrogenase [Saccharomyces cerevisiae S288C]
A0A067NJ47	0.195546	0.195761	0.432213	0.294684	0.00767022	0.0691426	0.0546788	0.0562444	0.167891	0.0221578	0.00561252	Staphylococcal nuclease domain-containing protein 1; AltName: Full=4SNc-Tudor domain protein [Schizosaccharomyces pombe 972h-]
A0A067NV73	0.497536	0.438921	0.447306	0.33673	0.0475173	0.0512576	0.0717849	0.116398	0.166788	0.000477515	1.8059e-05	Succinate--CoA ligase [ADP/GDP-forming] subunit alpha, mitochondrial; AltName: Full=Succinyl-CoA synthetase subunit alpha; Short=SCS-alpha; AltName: Full=Succinyl-coenzyme A synthetase alpha subunit 1; Flags: Precursor [Drosophila melanogaster]
A0A067NLR9	0.123661	0.135349	0.333758	0.314739	0.0183956	0.0586011	0.0396715	0.0258184	0.157009	0.0410254	0.0133504	Homocitrate synthase, mitochondrial; Short=HCS; Flags: Precursor [Schizosaccharomyces pombe 972h-]
A0A067NMP1	0.262268	0.243467	0.217284	0.173815	0.0109776	0.0163174	0.0225106	0.0903645	0.156294	0.000398202	1.36586e-05
A0A067NL99	0.0996225	0.116652	0.0964482	0.0467625	0.0138603	0.00722815	0.0262884	0.00806451	0.154224	0.0115241	0.00213859	Phosphoribosylaminoimidazole carboxylase; AltName: Full=AIR carboxylase; Short=AIRC [Cryptococcus neoformans var. neoformans B-3501A]
A0A067NIX1	5.35565	5.5848	6.70222	4.73072	0.207788	0.988146	0.793049	1.42665	0.152665	0.000190233	3.34622e-06	Malate dehydrogenase, cytoplasmic [Candida albicans SC5314]
A0A067P208	0.159704	0.167038	0.0772903	0.0221104	0.015741	0.00937924	0.015783	0.0222287	0.148147	0.0790337	0.0349639	NADP-dependent 3-hydroxy acid dehydrogenase; AltName: Full=L-allo-threonine dehydrogenase [Saccharomyces cerevisiae S288C]
A0A067NF27	0.0856338	0.0691249	0.0456044	0.0763254	0.0126994	0.00717134	0.00741417	0.0131281	0.14606	0.00522337	0.000633972
A0A067NL90	0.846551	1.03523	0.528287	0.645306	0.101982	0.0983396	0.107778	0.116553	0.138986	0.00975402	0.0016128	L-sorbose 1-dehydrogenase; Short=SDH [Gluconobacter oxydans]	AA3_2.hmm
A0A067N3L0	0.0152003	0.253469	0.260389	0.221792	0.0219177	0.0398106	0.0140989	0.0268572	0.136758	0.0678728	0.0280565	Short-chain dehydrogenase/reductase ARMGADRAFT_1018421; AltName: Full=Melleolide biosynthesis cluster protein ARMGADRAFT_1018421 [Armillaria gallica]
A0A067NEU2	0.245596	0.227305	0.148225	0.181071	0.00803705	0.00452502	0.0109542	0.0822868	0.131892	0.00105013	5.5416e-05	Alcohol oxidase; Short=AO; Short=AOX; AltName: Full=Methanol oxidase; Short=MOX [[Candida] boidinii]	AA3_3.hmm
A0A067P6D9	0.0647516	0.0372906	0.196254	0.210983	0.00584299	0.0267372	0.0161697	0.015929	0.127001	0.087278	0.0400696	L-tryptophan decarboxylase; AltName: Full=Psilocybin biosynthesis decarboxylase [Psilocybe cubensis]
A0A067N3G4	0.100134	0.129559	0.144011	0.293531	0.0166829	0.0222082	0.0210353	0.0242146	0.126104	0.0432073	0.0143264	D-arabinitol dehydrogenase 1; AltName: Full=NADP-dependent D-arabitol dehydrogenase [Uromyces viciae-fabae]
A0A067NUP1	2.91462	2.8448	5.90895	4.63886	0.334557	0.5569	0.516355	0.507123	0.117429	0.0162728	0.00354939	Elongation factor 1-alpha; Short=EF-1-alpha [Schizophyllum commune]
A0A067NCF7	0.417176	0.381652	0.553338	0.692112	0.0775917	0.0415108	0.0395748	0.0508923	0.102515	0.00695238	0.000984462	Alpha,alpha-trehalose-phosphate synthase [UDP-forming] 1; AltName: Full=UDP-glucose-glucosephosphate glucosyltransferase [Aspergillus fumigatus Af293]	GT20.hmm
A0A067NI01	1.56917	1.46608	3.48316	1.40085	0.0420449	0.327505	0.317602	0.100975	0.0995204	0.0366331	0.0114378	UTP--glucose-1-phosphate uridylyltransferase; AltName: Full=UDP-glucose pyrophosphorylase; Short=UDPGP; Short=UGPase [Candida albicans SC5314]
A0A067NH95	0.192303	0.195854	0.269599	0.181913	0.0200256	0.0181786	0.0253928	0.0181092	0.0973077	0.00241395	0.000188955
A0A067NUQ4	0.0160798	0.0145175	0.0167771	0.0114991	0.00130704	0.00109397	0.00135652	0.00147062	0.088803	0.0013843	7.67029e-05	Ubiquitin receptor RAD23b; Short=AtRAD23b; AltName: Full=Putative DNA repair protein RAD23-1; AltName: Full=RAD23-like protein 1; Short=AtRAD23-1 [Arabidopsis thaliana]
A0A067ND30	0.0374396	0.0232496	0.117484	0.118553	0.00358438	0.00672722	0.00394463	0.0100921	0.0820568	0.0752393	0.032425
A0A067NWB7	0.676226	0.631426	0.747395	0.704716	0.0180123	0.0571637	0.0766525	0.0459153	0.0716524	8.18532e-06	2.87962e-08	Glycine-rich RNA-binding protein 1 [Ustilago maydis 521]
A0A067PA11	0.230234	0.238305	0.7535	0.500406	0.00720139	0.0345495	0.0322618	0.0313475	0.0611689	0.0474712	0.0163665	Uncharacterized protein UNK4.17 [Schizosaccharomyces pombe 972h-]
A0A067NTH7	0.216662	0.141556	0.0495846	0.0335095	0.00477476	0.00852317	0.00652765	0.00628501	0.0591659	0.0932001	0.043936	Peptidyl-prolyl cis-trans isomerase NIMA-interacting 1; AltName: Full=Peptidyl-prolyl cis-trans isomerase Pin1; Short=PPIase Pin1; AltName: Full=Rotamase Pin1 [Homo sapiens]
A0A067N3K5	0.0442487	0.0302227	0.081931	0.0860145	0.00230542	0.00209991	0.00261665	0.00219969	0.0380406	0.0243316	0.00635575	Asnovolin J 5',6'-dehydrogenase nvfM; AltName: Full=Novofumigatonin biosynthesis cluster protein M [Aspergillus novofumigatus IBT 16806]
A0A067P3F5	0.141022	0.125792	0.403521	0.233162	0.060965	0.0751675	0.090319	0.0837934	0.343382	0.101981	0.0500486	Putative hydrolase LipZ [Mycobacterium tuberculosis CDC1551]_x005f_x0001_P9WLR1.1 Putative hydrolase LipZ [Mycobacterium tuberculosis H37Rv]
A0A067N2S3	0.267207	0.293577	0.252382	0.350639	0.228645	0.250763	0.221577	0.265214	0.830208	0.103299	0.0507866	2-keto-3-deoxy-L-rhamnonate aldolase; Short=KDR aldolase; AltName: Full=2-dehydro-3-deoxyrhamnonate aldolase [Klebsiella pneumoniae subsp. pneumoniae MGH 78578]
A0A067NLY3	0.0259777	0.0318351	0.0551933	0.0855778	0.0510517	0.125819	0.163337	0.083413	2.13321	0.104713	0.0515736
A0A067NHP6	2.92684	2.99367	2.20991	2.30136	3.94237	4.3609	3.43802	2.44316	1.35973	0.105428	0.0520185	40S ribosomal protein S0 [Laccaria bicolor S238N-H82]
A0A067NY13	0.134745	0.166432	0.176073	0.155594	0.135809	0.133686	0.145576	0.137674	0.87343	0.105689	0.0522405	Deoxyuridine 5'-triphosphate nucleotidohydrolase; Short=dUTPase; AltName: Full=dUTP pyrophosphatase [Neurospora crassa OR74A]
A0A067P260	0.103823	0.0923782	0.0515508	0.0466547	0.206519	0.102189	0.114993	0.101924	1.78537	0.105934	0.0524546	Chitinase 2; Flags: Precursor [Rhizopus microsporus var. oligosporus]	GH18.hmm
A0A067NP91	2.73509	3.10236	2.12638	2.63797	9.80684	4.57113	4.64664	3.95784	2.16779	0.106498	0.0528277	60S ribosomal protein L1-B; AltName: Full=L10a [Schizosaccharomyces pombe 972h-]
A0A067N227	0.0015928	0.0115891	0.0101242	0.0230503	0.0232074	0.0192362	0.0215408	0.0221787	1.85871	0.107365	0.0533519	Dipeptidyl peptidase family member 6 [Caenorhabditis elegans]
A0A067NI60	0.0403092	0.046034	0.0560425	0.0597263	0.0275947	0.0420553	0.03682	0.0483602	0.766061	0.108176	0.05385	Short-chain dehydrogenase/reductase ARMGADRAFT_1018421; AltName: Full=Melleolide biosynthesis cluster protein ARMGADRAFT_1018421 [Armillaria gallica]
A0A067P9H9	2.38109	2.42473	3.35756	3.24386	2.35166	2.2668	2.32825	2.12693	0.795429	0.108939	0.0543258	2,3-bisphosphoglycerate-independent phosphoglycerate mutase; Short=iPGM; AltName: Full=Cofactor-independent phosphoglycerate mutase homolog [Onchocerca volvulus]
A0A067N3R1	0.180406	0.191733	0.199466	0.258764	0.12756	0.162856	0.171505	0.197134	0.793689	0.109352	0.0546278	Beta-xylosidase; AltName: Full=1,4-beta-D-xylan xylohydrolase; AltName: Full=Xylan 1,4-beta-xylosidase [Phanerodontia chrysosporium]	GH5_22.hmm
A0A067P0Z2	0.19602	0.188491	0.117435	0.133623	0.225329	0.233884	0.155059	0.308306	1.45158	0.109486	0.0547912
A0A067NWF1	1.86727	1.94682	1.68571	1.97703	0.985255	1.78098	1.59888	1.58592	0.79593	0.111517	0.0559056	Phosphoenolpyruvate carboxykinase (ATP) [[Candida] glabrata CBS 138]
A0A067NT33	0.0940275	0.0929192	0.0482471	0.0365901	0.170317	0.122334	0.0837364	0.290293	2.45298	0.111519	0.0560046	Rhamnogalacturonan acetylesterase; Short=RGAE; Flags: Precursor [Aspergillus aculeatus]	CE12.hmm
A0A067N3Z7	0.0121518	0.0148623	0.015199	0.0215723	0.0340373	0.0189024	0.0172304	0.0303203	1.57545	0.112375	0.0565332
A0A067N6B7	0.132091	0.149351	0.0303919	0.133807	0.535637	0.21411	0.202424	0.209524	2.60679	0.112889	0.0568915	60S ribosomal protein L38-1 [Schizosaccharomyces pombe 972h-]
A0A067NQ97	0.0072027	0.011356	0.0228839	0.020354	0.0107045	0.00622182	0.0073613	0.00515757	0.476486	0.113159	0.0571266	Uncharacterized oxidoreductase C115.03 [Schizosaccharomyces pombe 972h-]
A0A067N694	0.145487	0.185126	0.080492	0.018453	0.382766	0.244867	0.268012	0.0839588	2.28049	0.114251	0.0577789	Extracellular metalloproteinase mep; AltName: Full=Elastinolytic metalloproteinase mep; AltName: Full=Fungalysin mep; Flags: Precursor [Aspergillus clavatus NRRL 1]
A0A067NMZ3	0.580576	0.620251	0.622498	0.81335	0.490217	0.520758	0.519965	0.63636	0.821982	0.114513	0.058012	Probable extracellular serine carboxypeptidase; Flags: Precursor [Trichophyton benhamiae CBS 112371]
A0A067NQP0	0.169439	0.178032	0.128563	0.183559	0.0938483	0.127555	0.0977995	0.173302	0.74668	0.115123	0.0584219	Porphobilinogen deaminase; Short=PBG; AltName: Full=Hydroxymethylbilane synthase; Short=HMBS; AltName: Full=Pre-uroporphyrinogen synthase [Debaryomyces hansenii CBS767]
A0A067P077	0.607805	0.632402	0.610737	0.51563	1.61654	1.06394	0.888811	0.62952	1.77422	0.115166	0.0585451	60S ribosomal protein L14 [Schizosaccharomyces pombe 972h-]
A0A067NZG7	0.0389471	0.0433754	0.0241885	0.0323527	0.0202869	0.0167068	0.0233961	0.035532	0.690762	0.115809	0.0589738	Glucosidase 2 subunit beta; AltName: Full=Alpha-glucosidase 2 subunit beta; Flags: Precursor [Ustilago maydis 521]
A0A067P883	0.0704466	0.0638413	0.0324931	0.0582963	0.0373489	0.0292316	0.0385265	0.0478497	0.679574	0.116216	0.0592836	NADP-dependent mannitol dehydrogenase; Short=MtDH; AltName: Full=Mannitol 2-dehydrogenase [NADP(+)] [Trichoderma reesei]
A0A067NL73	6.80631	7.36679	6.24779	6.57883	9.62485	7.77509	7.13579	12.0776	1.35606	0.116569	0.0595662	Malate dehydrogenase, mitochondrial; Flags: Precursor [Saccharomyces cerevisiae S288C]
A0A067NJ32	0.00562334	0.00547264	0.00554797	0.00570032	0.0606333	0.0224546	0.0215061	0.0116613	5.20291	0.118078	0.0604408	Extracellular metalloprotease 1; Flags: Precursor [Coccidioides posadasii C735 delta SOWgp]
A0A067NQ71	0.00528874	0.00496617	0.00419037	0.00541939	0.0187784	0.0142057	0.00286045	0.0129655	2.45713	0.119583	0.0613165	11-beta-hydroxysteroid dehydrogenase A; AltName: Full=17-beta-hydroxysteroid dehydrogenase A; AltName: Full=Seed oil body protein 2; AltName: Full=Steroleosin-A [Sesamum indicum]
A0A067NXY7	1.38907	1.50097	0.952278	1.19451	3.904	2.56529	2.30012	1.13534	1.96646	0.119686	0.0614745	60S ribosomal protein L27-A [Schizosaccharomyces pombe 972h-]
A0A067P478	0.194422	0.18154	0.17919	0.275571	0.190258	0.14544	0.128165	0.166983	0.759395	0.120168	0.061828	Protein SnodProt1; Flags: Precursor [Parastagonospora nodorum SN15]
A0A067NY77	0.0610673	0.056591	0.0199629	0.0560392	0.0587241	0.0743824	0.05869	0.0939874	1.4757	0.120574	0.062143	Kexin; AltName: Full=KEX2 protease; Flags: Precursor [Candida albicans WO-1]
A0A067NYL0	0.413181	0.417962	0.872306	0.718893	0.214765	0.500242	0.436788	0.279731	0.590968	0.121608	0.0627828	UDP-glucose 6-dehydrogenase; Short=UDP-Glc dehydrogenase; Short=UDP-GlcDH; Short=UDPGDH; AltName: Full=Protein sugarless; AltName: Full=Protein suppenkasper [Drosophila melanogaster]
A0A067PDD5	1.60877	1.73536	1.85172	1.9272	0.684032	1.47856	1.6582	1.46704	0.742354	0.122048	0.0631171	Glutamate synthase [NADH]; AltName: Full=Glutamine-oxoglutarate aminotransferase; Short=GOGAT [Schizosaccharomyces pombe 972h-]
A0A067NCG1	0.155048	0.208582	0.217062	0.179416	0.134869	0.528154	0.559119	0.362903	2.08529	0.122896	0.0636636
A0A067N4X4	0.19207	0.211253	0.154138	0.124322	0.187006	0.227577	0.205281	0.317222	1.37446	0.123217	0.0639385	Vanillin dehydrogenase [Pseudomonas fluorescens]
A0A067P2D3	0.0189552	0.0203481	0.0241864	0.0112983	0.010855	0.0185491	0.0125122	0.00676368	0.650906	0.12403	0.0644694
A0A067P7X2	0.0189455	0.0286868	0.0105996	0.0144432	0.0908447	0.0848851	0.0211618	0.0290943	3.10954	0.124258	0.0646971	Uncharacterized secreted glycosidase ARB_07629; Flags: Precursor [Trichophyton benhamiae CBS 112371]	GH92.hmm
A0A067NHL1	2.04513	2.43568	2.94502	2.54479	2.17252	1.85569	1.71111	2.45358	0.821703	0.124566	0.0649672
A0A067NM16	0.660561	0.66898	0.674763	0.58946	0.537355	0.669446	0.568341	0.472593	0.866592	0.124993	0.0653	60S acidic ribosomal protein P0 [Podospora anserina]
A0A067NQT1	0.0282896	0.0212259	0.0199747	0.0108076	0.0864682	0.0555368	0.0247539	0.0309342	2.462	0.125076	0.0654531
A0A067P0A3	0.114575	0.122703	0.0586811	0.390947	0.0109889	0.00918165	0.0147564	0.0240985	0.0859295	0.125436	0.0657519	Serine-threonine kinase receptor-associated protein [Gallus gallus]
A0A067N5G6	1.8959	1.95717	1.15346	1.46704	3.89314	2.4653	2.02712	1.90272	1.58927	0.125869	0.0660893	60S ribosomal protein L24-A [Schizosaccharomyces pombe 972h-]
A0A067N6I5	0.0701707	0.0591948	0.0779862	0.0497694	0.0479138	0.0579822	0.055628	0.0429245	0.795144	0.125966	0.066251	Agroclavine dehydrogenase; AltName: Full=Ergot alkaloid biosynthesis protein G [Epichloe festucae var. lolii]
A0A067NMS1	2.93761	2.96584	1.79165	2.34656	4.56494	3.11876	2.97709	2.87751	1.34821	0.127048	0.0669321	60S ribosomal protein L9-A [Schizosaccharomyces pombe 972h-]
A0A067NMC1	0.0470406	0.0547204	0.0503116	0.0913482	0.0897777	0.0747864	0.0675999	0.108389	1.39903	0.127116	0.0670795		PL14_5.hmm
A0A067NEC2	0.184151	0.134663	0.0887765	0.164223	0.184315	0.180464	0.189987	0.335121	1.55626	0.127334	0.0673067	Vacuolar protein sorting/targeting protein 10; AltName: Full=Carboxypeptidase Y receptor; Short=CPY receptor; AltName: Full=Sortilin VPS10; AltName: Full=Vacuolar carboxypeptidase sorting receptor VPS10; Flags: Precursor [Laccaria bicolor S238N-H82]
A0A067NQV4	1.67257	1.70047	0.931599	1.57691	4.48615	1.80493	2.39597	2.17971	1.8476	0.127776	0.0676526	60S ribosomal protein L6-3 [Arabidopsis thaliana]
A0A067P463	0.0663084	0.0621667	0.0386242	0.0641151	0.0594122	0.0907801	0.0749952	0.127925	1.52721	0.128224	0.0680026	Carboxypeptidase Y homolog A; Flags: Precursor [Pyricularia oryzae 70-15]
A0A067NDL4	0.214157	0.291703	1.83676	1.7923	0.0149297	0.189037	0.167525	0.0299761	0.097092	0.129891	0.0690011	Cofilin; AltName: Full=Actin-depolymerizing factor 1 [Ustilago maydis 521]
A0A067NLM2	0.0251427	0.0132654	0.0259393	0.0506657	0.0557664	0.0392342	0.0353188	0.0515923	1.58166	0.1302	0.0692797
A0A067P128	0.0632023	0.0523381	0.0323289	0.0614829	0.0615718	0.0708243	0.0579999	0.0814522	1.29852	0.130857	0.0697446	Zinc-type alcohol dehydrogenase-like protein C16A3.02c [Schizosaccharomyces pombe 972h-]
A0A067NSI3	0.32683	0.314521	0.194313	0.331129	0.590244	0.462693	0.470028	0.240872	1.5117	0.132049	0.0704958	40S ribosomal protein S16-A [Schizosaccharomyces pombe 972h-]_x005f_x0001_P0CT65.1 40S ribosomal protein S16-B [Schizosaccharomyces pombe 972h-]
A0A067NJ61	0.183457	0.170174	0.123125	0.128989	0.35014	0.360552	0.323035	0.0909309	1.85665	0.133434	0.0713524	40S ribosomal protein S18 [Branchiostoma belcheri]
A0A067NTX6	0.00544813	0.0227316	0.00547265	0.00671926	0.141102	0.0149833	0.04007	0.0653852	6.47833	0.134485	0.0720328	Probable alpha-galactosidase B; AltName: Full=Melibiase B; Flags: Precursor [Aspergillus flavus NRRL3357]	GH27.hmm
A0A067NSR3	0.008402	0.0469345	0.0550486	0.0538376	0.011777	0.0161524	0.0245478	0.0228932	0.458952	0.135377	0.0726297	Xylulose kinase; Short=Xylulokinase [Rattus norvegicus]
A0A067P6T8	0.21228	0.25215	0.24279	0.22521	0.520377	0.606119	0.144783	0.863163	2.28912	0.13631	0.0732499	D-arabinitol 2-dehydrogenase [ribulose-forming]; Short=ARDH [Candida tropicalis]
A0A067PBJ0	0.030815	0.0355435	0.0342496	0.0487469	0.0812457	0.0873533	0.0298979	0.0556806	1.70184	0.138166	0.0743689	GTPase-activating protein gyp7; AltName: Full=GAP for ypt7 [Schizosaccharomyces pombe 972h-]
A0A067NK94	0.0791758	0.115297	0.054108	0.140038	0.208037	0.120604	0.110724	0.147013	1.50888	0.139892	0.0754213	Proline iminopeptidase aneH; Short=PIP; AltName: Full=Aculenes biosynthesis cluster protein HA [Aspergillus aculeatus ATCC 16872]
A0A067NNX9	0.127438	0.138078	0.0787859	0.0430587	0.0264326	0.0460012	0.0465651	0.087862	0.534028	0.140107	0.0756605	Phospho-2-dehydro-3-deoxyheptonate aldolase, Phe-sensitive; AltName: Full=3-deoxy-D-arabino-heptulosonate 7-phosphate synthase; AltName: Full=DAHP synthase; AltName: Full=Phospho-2-keto-3-deoxyheptonate aldolase [Escherichia coli K-12]_x005f_x0001_P0AB92.1 Phospho-2-dehydro-3-deoxyheptonate aldolase, Phe-sensitive; AltName: Full=3-deoxy-D-arabino-heptulosonate 7-phosphate synthase; AltName: Full=…
A0A067N7A2	0.039965	0.0437474	0.0398799	0.0362677	0.0192195	0.0172176	0.0358255	0.0408397	0.707509	0.140507	0.0759997
A0A067NXR1	3.56854	3.31085	4.46125	3.61213	4.32832	3.79226	4.95557	4.22782	1.15724	0.140853	0.0763107	Peptidase M20 domain-containing protein 2; AltName: Full=Aminoacylase-1-like protein 2 [Xenopus tropicalis]
A0A067NUF1	0.169386	0.164625	0.187443	0.165206	0.0564802	0.131087	0.173378	0.133089	0.719474	0.141082	0.0765589	Serine/threonine-protein phosphatase T; Short=PPT [Schizosaccharomyces pombe 972h-]
A0A067P120	0.889475	0.917746	0.829161	1.12177	1.0319	1.10884	0.977216	1.16662	1.14007	0.141712	0.0770253	Beta-mannosidase B; AltName: Full=Mannanase B; Short=Mannase B [Thermothelomyces thermophilus]	GH2.hmm
A0A067P113	0.0333612	0.03784	0.0913081	0.185779	0.0190125	0.0093183	0.0168887	0.0223354	0.193963	0.141718	0.0771534	Lipase 1; AltName: Full=GCL I; AltName: Full=Lipase I; Flags: Precursor [Geotrichum candidum]
A0A067P0G6	0.0431644	0.00593031	0.178956	0.127155	0.00349273	0.0112038	0.0207494	0.00936921	0.126167	0.142572	0.077744	Uncharacterized ABC transporter ATP-binding protein C16H5.08c [Schizosaccharomyces pombe 972h-]
A0A067NPK7	1.39522	1.27128	0.729153	0.919618	1.26276	1.28325	1.40605	2.15465	1.41514	0.142678	0.0779272	Isocitrate lyase; Short=ICL; Short=Isocitrase; Short=Isocitratase; AltName: Full=Methylisocitrate lyase; Short=MICA; AltName: Full=Threo-D(S)-isocitrate glyoxylate-lyase [Coprinopsis cinerea okayama7#130]
A0A067PCW5	0.0413749	0.0300362	0.0904695	0.0609785	0.0280242	0.0252793	0.0402445	0.0254636	0.534022	0.14273	0.0780807	Trifunctional nucleotide phosphoesterase protein YfkN; Includes: 2',3'-cyclic-nucleotide 2'-phosphodiesterase/3'-nucleotidase; Includes: 5'-nucleotidase; Flags: Precursor [Bacillus subtilis subsp. subtilis str. 168]
A0A067NR77	0.0549935	0.0470656	0.0423777	0.0553798	0.0704231	0.0574628	0.0474395	0.0657657	1.20656	0.143438	0.0785942	Glycerol 2-dehydrogenase (NADP(+)); AltName: Full=Galactose-inducible crystallin-like protein 1 [Saccharomyces cerevisiae S288C]
A0A067P5E0	0.0741568	0.0605612	0.12873	0.0241754	0.00773062	0.0468123	0.0428825	0.019593	0.406846	0.143785	0.0789111	Cytochrome c oxidase subunit 6, mitochondrial; AltName: Full=Cytochrome c oxidase polypeptide VI; Flags: Precursor [Saccharomyces cerevisiae S288C]
A0A067NV91	0.063406	0.0558538	0.0552561	0.0815747	0.0662359	0.0441291	0.0464259	0.0446683	0.786672	0.144487	0.0794233	Low molecular weight phosphotyrosine protein phosphatase; AltName: Full=Low molecular weight cytosolic acid phosphatase; AltName: Full=PTPase; AltName: Full=Small tyrosine phosphatase [Schizosaccharomyces pombe 972h-]
A0A067NU40	1.9977	1.96524	1.5064	1.77244	3.03732	2.01153	1.81458	2.53252	1.29746	0.144487	0.0795505	Probable proteasome subunit alpha type-5 [Schizosaccharomyces pombe 972h-]
A0A067P023	1.32247	1.61857	1.46729	1.80397	0.844629	1.23539	1.0226	1.67353	0.768821	0.144753	0.079824	Putative leucine--tRNA ligase, cytoplasmic; AltName: Full=Leucyl-tRNA synthetase; Short=LeuRS [Schizosaccharomyces pombe 972h-]
A0A067PCE4	2.28534	1.83486	8.69545	3.95239	0.763277	1.4968	1.32009	0.959683	0.270744	0.145988	0.0806339	Ribosome-associated molecular chaperone sks2; AltName: Full=Heat shock cognate protein hsc1; AltName: Full=Hsp70 chaperone Ssb; AltName: Full=Suppressor of K-252a sensitivity protein 2 [Schizosaccharomyces pombe 972h-]
A0A067NVH4	0.115286	0.0921396	0.106529	0.0840186	0.0142088	0.075901	0.0748155	0.0956631	0.65479	0.146084	0.080815	Probable CoA ligase CCL7; Short=HlCCL7 [Humulus lupulus]
A0A067NXE9	0.143382	0.129221	0.184252	0.206903	0.209226	0.286044	0.219224	0.530153	1.87515	0.146564	0.0812097	Probable secreted lipase ARB_02369; Flags: Precursor [Trichophyton benhamiae CBS 112371]
A0A067NDL9	0.0162332	0.0111549	0.0604177	0.0444574	0.00360743	0.00332203	0.0051224	0.0280386	0.303112	0.146869	0.0815077	Eukaryotic translation initiation factor 3 subunit I; Short=eIF3i; AltName: Full=Eukaryotic translation initiation factor 3 39 kDa subunit homolog; Short=eIF-3 39 kDa subunit homolog [Puccinia graminis f. sp. tritici CRL 75-36-700-3]
A0A067NGI9	0.0149573	0.0144368	0.0215551	0.0169831	0.0253348	0.052257	0.0152892	0.0661	2.34029	0.147415	0.0819402
A0A067NIW3	0.0251669	0.0280965	0.0484083	0.0290895	0.0378741	0.101442	0.0934077	0.0347018	2.04514	0.148114	0.082459
A0A067NXR3	0.513473	0.524196	0.500319	0.464113	0.260208	0.361305	0.361729	0.551296	0.766464	0.148817	0.0829816	Coatomer subunit delta; AltName: Full=Archain; AltName: Full=Delta-coat protein; Short=Delta-COP [Homo sapiens]
A0A067P1R8	0.0526054	0.0458055	0.0704739	0.0662525	0.0394235	0.0478514	0.0599267	0.0359111	0.778748	0.149333	0.0834008	Cell fusion protein cfr1; AltName: Full=CHS5-related protein 1 [Schizosaccharomyces pombe 972h-]
A0A067NGT5	0.540891	0.501491	0.332732	0.584359	1.43712	0.865948	0.681414	0.514421	1.78563	0.149504	0.0836276	60S ribosomal protein L37a [Cryptochiton stelleri]
A0A067NRP1	0.454391	0.376696	0.824473	0.480695	0.214054	0.2486	0.31487	0.536142	0.614939	0.149777	0.0839118	14-3-3 protein homolog; AltName: Full=Th1433 [Trichoderma harzianum]
A0A067NTI0	0.318301	0.361592	0.667111	0.375264	0.0781984	0.192073	0.202439	0.479708	0.553002	0.150712	0.0845685	ATP synthase subunit alpha, mitochondrial; Flags: Precursor [Neurospora crassa OR74A]
A0A067NLK0	0.0195399	0.0290905	0.0451996	0.0655448	0.0212147	0.0215389	0.022753	0.0168743	0.5169	0.151348	0.0850584	Probable phosphoketolase [Schizosaccharomyces pombe 972h-]
A0A067NY71	1.54713	1.44557	1.28338	1.60343	0.647674	1.01197	1.06771	1.62235	0.739807	0.152461	0.0858182	Probable acyl-CoA dehydrogenase IBR3; AltName: Full=Protein INDOLE-3-BUTYRIC ACID RESPONSE 3 [Arabidopsis thaliana]
A0A067NZH6	0.0645256	0.0472014	0.0745446	0.156739	0.0612013	0.0142976	0.0320705	0.0495472	0.458052	0.152554	0.0860046		GH105.hmm
A0A067NI57	0.00823446	0.00815162	0.0212473	0.0319458	0.0291175	0.0410965	0.0354096	0.0157732	1.74473	0.152783	0.086268
A0A067NV75	1.48301	1.7374	1.81218	1.27976	1.70117	2.294	2.11556	1.58049	1.21844	0.153487	0.0868004
A0A067P4S6	0.00966451	0.00713609	0.0118886	0.00822518	0.0124041	0.0104342	0.0107102	0.0111828	1.21176	0.153807	0.0871165
A0A067NKW8	3.04395	3.02219	6.5611	4.104	3.7585	2.07425	2.49224	2.0812	0.621962	0.156489	0.0887734	Fructose-bisphosphate aldolase; Short=FBP aldolase; Short=FBPA; AltName: Full=Fructose-1,6-bisphosphate aldolase [Neurospora crassa OR74A]
A0A067NT46	0.106918	0.0859377	0.0748313	0.092262	0.102862	0.115549	0.0907951	0.152338	1.28225	0.15659	0.0889687	Nucleoporin pom152 [Schizosaccharomyces pombe 972h-]
A0A067NT45	0.458035	0.533447	0.250631	0.372053	0.620221	0.478173	0.496229	0.486419	1.28924	0.157232	0.0894717	2-methylisocitrate lyase, mitochondrial; Flags: Precursor [Yarrowia lipolytica CLIB122]
A0A067P7P3	0.107172	0.103222	0.217269	0.0575099	0.0148477	0.073235	0.0844819	0.0575216	0.474235	0.158698	0.0904451	Nascent polypeptide-associated complex subunit beta; Short=NAC-beta; AltName: Full=Beta-NAC [Cryptococcus neoformans var. neoformans JEC21]_x005f_x0001_P0CP09.1 Nascent polypeptide-associated complex subunit beta; Short=NAC-beta; AltName: Full=Beta-NAC [Cryptococcus neoformans var. neoformans B-3501A]
A0A067NVA9	0.187048	0.150677	0.133907	0.182589	0.473621	0.270713	0.131411	0.301438	1.79937	0.158962	0.0907354	Dihydrolipoyllysine-residue succinyltransferase component of 2-oxoglutarate dehydrogenase complex, mitochondrial; AltName: Full=2-oxoglutarate dehydrogenase complex component E2; Short=OGDC-E2; AltName: Full=Dihydrolipoamide succinyltransferase component of 2-oxoglutarate dehydrogenase complex; Flags: Precursor [Saccharomyces cerevisiae S288C]
A0A067P140	0.0295508	0.0196321	0.0212326	0.0624954	0.117903	0.0798769	0.0377636	0.0409718	2.08046	0.159094	0.0909506	GDP-mannose 4,6 dehydratase; AltName: Full=GDP-D-mannose dehydratase; Short=GMD [Mus musculus]
A0A067NM05	0.0871401	0.0797013	0.0757206	0.0647787	0.110038	0.0678858	0.0940445	0.112194	1.24996	0.159158	0.0911272	Endopolyphosphatase [Cryptococcus neoformans var. neoformans JEC21]
A0A067NSW7	3.85974	3.92625	3.29343	3.13756	4.28444	3.90425	3.67462	3.90289	1.10897	0.159848	0.091663	Probable proteasome subunit beta type-3 [Schizosaccharomyces pombe 972h-]
A0A067NQT2	0.0441818	0.0514249	0.0370452	0.0229002	0.0171003	0.0933523	0.0883899	0.124076	2.07595	0.160493	0.0921739	V-type proton ATPase subunit c; Short=V-ATPase subunit c; AltName: Full=V-type proton ATPase 16 kDa proteolipid subunit; Short=V-ATPase 16 kDa proteolipid subunit; AltName: Full=Vacuolar proton pump c subunit [Candida tropicalis]
A0A067NR73	0.524287	0.487979	0.552054	0.473605	0.368093	0.422586	0.420139	0.545276	0.861707	0.160652	0.0924069	3-isopropylmalate dehydrogenase; Short=3-IPM-DH; Short=IMDH; AltName: Full=Beta-IPM dehydrogenase [Phanerodontia chrysosporium]
A0A067N510	4.05937	4.21268	3.02692	3.57972	1.35705	2.046	1.93002	4.45351	0.657758	0.160729	0.0925922	Alcohol oxidase 1; Short=AO 1; Short=AOX 1; AltName: Full=Methanol oxidase 1; Short=MOX 1 [Komagataella phaffii CBS 7435]_x005f_x0001_P04842.2 Alcohol oxidase 1; Short=AO 1; Short=AOX 1; AltName: Full=Methanol oxidase 1; Short=MOX 1 [Komagataella phaffii GS115]	AA3_3.hmm
A0A067P101	0.486657	0.462594	0.270174	0.56943	1.85794	0.808912	0.914485	0.438281	2.24703	0.161091	0.0929427	60S ribosomal protein L2 [Eremothecium gossypii ATCC 10895]
A0A067NRZ6	0.0378403	0.0435268	0.0351243	0.0601527	0.0166344	0.0166178	0.0176718	0.0541943	0.595086	0.161713	0.0934438	Glycine cleavage system H protein [Thermotoga maritima MSB8]
A0A067NUF2	0.135971	0.172598	0.184469	0.172829	0.733003	0.404729	0.318462	0.134387	2.38874	0.161748	0.093606	40S ribosomal protein S13 [Agaricus bisporus]
A0A067PBL8	0.365299	0.366633	0.2747	0.319943	0.296197	0.282998	0.290133	0.295947	0.878409	0.161748	0.0937485	Methionine aminopeptidase 1; Short=MAP 1; Short=MetAP 1; AltName: Full=Peptidase M 1 [Danio rerio]
A0A067NHI5	0.0883426	0.0775971	0.0652993	0.0788948	0.136346	0.0730547	0.0888667	0.114666	1.33147	0.162764	0.0944805	Probable dipeptidyl-aminopeptidase B; Short=DPAP B [Tuber melanosporum Mel28]
A0A067P8R8	0.0303648	0.0315992	0.0931178	0.0995901	0.00997891	0.029384	0.0386976	0.0378159	0.455003	0.163806	0.0952296	Folic acid synthesis protein fol1; Includes: Dihydroneopterin aldolase; Short=DHNA; AltName: Full=7,8-dihydroneopterin aldolase; AltName: Full=FasA; AltName: Full=FasB; Includes: 6-hydroxymethyl-7,8-dihydropterin pyrophosphokinase; Short=HPPK; AltName: Full=2-amino-4-hydroxy-6-hydroxymethyldihydropteridine pyrophosphokinase; AltName: Full=7,8-dihydro-6-hydroxymethylpterin-pyrophosphokinase; Short…
A0A067P6V7	0.103984	0.137228	0.134156	0.10269	0.0909864	0.189466	0.181188	0.225981	1.43836	0.164622	0.0958484	Probable small nuclear ribonucleoprotein Sm D1; Short=Sm-D1; AltName: Full=snRNP core protein D1 [Drosophila melanogaster]
A0A067P0D1	0.42756	0.433573	0.59245	0.726779	0.270586	0.436032	0.412969	0.502561	0.743981	0.164974	0.0961987	Coatomer subunit beta'; AltName: Full=Beta'-coat protein; Short=Beta'-COP; AltName: Full=p102 [Rattus norvegicus]
A0A067NBU9	1.89857	1.77936	1.91949	1.58406	0.836548	1.53704	1.724	1.61518	0.795486	0.165619	0.0967204	NAD-specific glutamate dehydrogenase; Short=NAD-GDH [Neurospora crassa OR74A]
A0A067NMJ7	0.273068	0.308941	0.236042	0.325374	0.316061	0.376119	0.361274	0.66128	1.49965	0.165778	0.0969593	L-lactate dehydrogenase (cytochrome); AltName: Full=Cytochrome b2; AltName: Full=Flavocytochrome b2; Short=FCB2; AltName: Full=L-lactate ferricytochrome c oxidoreductase; Short=L-LCR; Flags: Precursor [Wickerhamomyces anomalus]
A0A067ND74	0.042864	0.0381359	0.0369288	0.0203725	0.0218007	0.0715823	0.0822731	0.0586981	1.69452	0.166255	0.0973844	V-type proton ATPase subunit c'; Short=V-ATPase subunit c'; AltName: Full=Proteolipid protein VMA11; AltName: Full=V-type proton ATPase 16 kDa proteolipid subunit 2; Short=V-ATPase 16 kDa proteolipid subunit 2; AltName: Full=Vacuolar proton pump 16 kDa proteolipid subunit 2; AltName: Full=Vacuolar proton pump c' subunit [Eremothecium gossypii ATCC 10895]
A0A067P2G5	0.0195124	0.0240683	0.0174602	0.0170086	0.0122394	0.00678525	0.00634647	0.0234992	0.626146	0.166313	0.0975644	Probable guanine deaminase; Short=Guanase; Short=Guanine aminase; AltName: Full=Guanine aminohydrolase; Short=GAH [Schizosaccharomyces pombe 972h-]
A0A067P305	7.20016	6.84672	6.05612	7.29656	6.59203	6.12346	5.94781	6.60792	0.922322	0.16656	0.097856	Transketolase; Short=TK [Scheffersomyces stipitis CBS 6054]
A0A067NSA9	3.01721	3.07884	5.11608	2.39617	2.0439	2.81793	2.76865	1.62624	0.680226	0.168134	0.0989285	Probable secretory pathway GDP dissociation inhibitor 1 [Schizosaccharomyces pombe 972h-]
A0A067P464	0.0187729	0.020835	0.0210101	0.0246322	0.0304357	0.0208637	0.0237311	0.0385695	1.33255	0.169304	0.0997655
A0A067N7X7	0.0407717	0.0301368	0.0231233	0.0413709	0.0552793	0.0929063	0.0334282	0.045905	1.68031	0.170273	0.100486	Thiol-specific monooxygenase; AltName: Full=Flavin-dependent monooxygenase [Saccharomyces cerevisiae S288C]
A0A067NEZ0	0.263761	0.295405	0.61259	0.569539	0.387869	0.200807	0.214476	0.278321	0.621074	0.170279	0.10064
A0A067NUS3	0.669883	1.08009	0.813741	1.04779	1.15647	1.00776	1.06779	1.0752	1.19264	0.172965	0.102379	MYG1 exonuclease; Flags: Precursor [Homo sapiens]
A0A067P4E6	1.70257	1.89393	1.54862	1.82939	1.61774	2.07813	2.05255	2.45072	1.17558	0.173583	0.102898	Putative carboxymethylenebutenolidase; AltName: Full=Dienelactone hydrolase; Short=DLH [Saccharomyces cerevisiae S288C]
A0A067P3T1	0.0930343	0.0738419	0.0311639	0.0461402	0.0749376	0.0831345	0.0905919	0.187956	1.78811	0.174157	0.103392	Putative glycine dehydrogenase (decarboxylating), mitochondrial; AltName: Full=Glycine cleavage system P protein; AltName: Full=Glycine decarboxylase; AltName: Full=Glycine dehydrogenase (aminomethyl-transferring); Flags: Precursor [Schizosaccharomyces pombe 972h-]
A0A067ND49	0.00388538	0.0149518	0.0223822	0.0283678	0.00652679	0.00818618	0.0080833	0.00953695	0.464644	0.175254	0.104197	Protein disulfide-isomerase erp38; Short=ERp38; Flags: Precursor [Neurospora crassa OR74A]
A0A067PCI3	0.0845254	0.0926257	0.0322871	0.0537422	0.0159322	0.00974927	0.0198805	0.0825571	0.486811	0.177136	0.105472	Probable mannosyl-oligosaccharide glucosidase; AltName: Full=Processing A-glucosidase I [Schizosaccharomyces pombe 972h-]	GH63.hmm
A0A067NMY6	0.0168345	0.0269347	0.0316658	0.0095311	0.0125082	0.012537	0.0142342	0.0107535	0.588857	0.177371	0.105767	Protein arginine N-methyltransferase 3; AltName: Full=Heterogeneous nuclear ribonucleoprotein methyltransferase-like protein 3 [Rattus norvegicus]
A0A067NK07	0.0158463	0.0186647	0.0195955	0.0321156	0.0404204	0.0336848	0.0187029	0.028949	1.41214	0.180332	0.107692	Beta-hexosaminidase Amuc_2136; AltName: Full=Beta-N-acetylhexosaminidase Am2136; Flags: Precursor [Akkermansia muciniphila ATCC BAA-835]	GH20.hmm
A0A067P3I4	0.373086	0.471468	0.619208	0.408435	0.560938	0.532024	0.504422	0.792512	1.27652	0.182717	0.109277	Prenylcysteine oxidase; Flags: Precursor [Pongo abelii]
A0A067NRT5	0.0125071	0.0124754	0.013628	0.0171193	0.0174015	0.0265591	0.0647745	0.0219108	2.34428	0.183051	0.109637	Putative endoplasmic reticulum metallopeptidase 1; AltName: Full=FXNA-like protease [Schizosaccharomyces pombe 972h-]
A0A067P131	2.90632	2.924	2.71748	3.2503	2.61171	2.62942	2.63334	3.02475	0.923812	0.183168	0.109869	Hexokinase [Kluyveromyces lactis NRRL Y-1140]
A0A067N4H8	0.303851	0.281303	0.255171	0.300446	0.228637	0.247228	0.266986	0.291976	0.907129	0.184428	0.110787	Peptidyl-prolyl cis-trans isomerase H; Short=PPIase H; AltName: Full=Rotamase H [Cryptococcus neoformans var. neoformans JEC21]_x005f_x0001_P0CP83.1 Peptidyl-prolyl cis-trans isomerase H; Short=PPIase H; AltName: Full=Rotamase H [Cryptococcus neoformans var. neoformans B-3501A]
A0A067P0M0	1.18815	1.24777	0.968881	1.18027	1.21248	1.28548	1.17299	1.36762	1.09891	0.184814	0.111181	Isocitrate dehydrogenase [NAD] subunit 2, mitochondrial; AltName: Full=Isocitric dehydrogenase; AltName: Full=NAD(+)-specific ICDH; Flags: Precursor [Schizosaccharomyces pombe 972h-]
A0A067N7N9	0.130436	0.130844	0.0773236	0.125598	0.0687958	0.0686704	0.105559	0.115044	0.771366	0.186231	0.112197	Iron multicopper oxidase fer1; AltName: Full=Fe-regulated protein 1; Flags: Precursor [Ustilago maydis 521]	AA1_2.hmm
A0A067NJC0	0.0682015	0.0700743	0.0569464	0.0920269	0.148372	0.102416	0.0657405	0.0900294	1.41535	0.187612	0.113194
A0A067N929	0.0346083	0.044299	0.0217423	0.0311415	0.0307621	0.074833	0.0646763	0.0357476	1.56322	0.18799	0.113588	Probable ketol-acid reductoisomerase, mitochondrial; AltName: Full=Acetohydroxy-acid reductoisomerase; AltName: Full=Alpha-keto-beta-hydroxylacyl reductoisomerase; Flags: Precursor [Schizosaccharomyces pombe 972h-]
A0A067N7V6	0.0162346	0.0242649	0.0186955	0.0336125	0.0136932	0.0195928	0.0162554	0.0171657	0.718768	0.189832	0.114867	GTP-binding protein rhoA; AltName: Full=Rho1 protein homolog; Flags: Precursor [Aspergillus nidulans FGSC A4]
A0A067NPI3	0.00614437	0.0109599	0.024541	0.00841979	0.0177573	0.0254017	0.0326655	0.0111288	1.73681	0.189968	0.115117	Nucleolar protein 58 [Ustilago maydis 521]
A0A067P244	0.0669936	0.0848334	0.221521	0.145535	0.0600041	0.0602399	0.0759187	0.0872399	0.546179	0.190038	0.115327
A0A067P921	0.0832933	0.0521579	0.0452652	0.0362889	0.0577923	0.0248628	0.0218801	0.0348451	0.64229	0.190141	0.115556
A0A067NNG1	0.071504	0.0918998	0.1028	0.134245	0.0875022	0.00434786	0.111345	0.0124888	0.538605	0.190276	0.115806
A0A067NJB6	1.81707	1.8976	2.65758	2.31597	2.30006	1.86729	1.43919	1.34578	0.8002	0.190319	0.115999
A0A067P415	0.142134	0.116594	0.105045	0.135536	0.0778068	0.121665	0.0895162	0.124319	0.827756	0.190642	0.116364	PARP-type zinc finger-containing protein C2A9.07c [Schizosaccharomyces pombe 972h-]
A0A067NZS0	0.765842	0.881418	1.45826	0.793966	0.21302	0.412871	0.372883	1.2271	0.570813	0.190742	0.116593	ATP synthase subunit beta, mitochondrial; Flags: Precursor [Yarrowia lipolytica CLIB122]
A0A067NS80	0.0873346	0.0964055	0.10082	0.179741	0.142485	0.142598	0.146458	0.1783	1.31346	0.191012	0.116926	Cyanide hydratase; Short=CHT; AltName: Full=Cyanide-degrading nitrilase; AltName: Full=Formamide hydrolyase; AltName: Full=NitAg [Armillaria gallica]
A0A067P361	0.429752	0.388942	0.435503	0.470048	0.47584	0.331859	0.334323	0.3415	0.86039	0.191035	0.117108	Thioredoxin-like protein 1; AltName: Full=32 kDa thioredoxin-related protein [Homo sapiens]
A0A067NTV8	1.54285	1.90664	0.910187	1.05789	3.74825	1.8895	1.64847	1.61994	1.64394	0.191482	0.11755		GH92.hmm
A0A067P6E2	0.695907	0.641921	0.583591	0.539817	0.32553	0.476131	0.459603	0.689886	0.792752	0.194837	0.119781	Alpha-ketoglutarate-dependent xanthine dioxygenase xan1 [Schizosaccharomyces pombe 972h-]
A0A067NF06	0.549168	0.562354	0.578228	0.447925	0.150453	0.39753	0.517535	0.505406	0.734875	0.196421	0.120928	Probable Xaa-Pro aminopeptidase PEPP; AltName: Full=Aminoacylproline aminopeptidase [Pyricularia oryzae 70-15]
A0A067NUG6	0.0157666	0.0149365	0.0261053	0.0345192	0.0252613	0.00884052	0.00748023	0.0138607	0.607076	0.19653	0.121167
A0A067NNR6	0.0292633	0.0291495	0.0420887	0.038738	0.0342911	0.0260368	0.0136082	0.0318743	0.759916	0.19662	0.121396
A0A067NKF0	0.201527	0.196434	0.159578	0.183473	0.157957	0.250128	0.289763	0.459702	1.56212	0.197413	0.122059	Secreted protein ARB_01864; Flags: Precursor [Trichophyton benhamiae CBS 112371]
A0A067NBS5	2.45372	2.37159	2.93174	3.18551	0.557498	2.97222	2.53553	1.01854	0.64736	0.197553	0.12232	Acyl-CoA-binding protein; Short=ACBP; AltName: Full=EP [Chaetophractus villosus]
A0A067NRX8	0.0274539	0.0314662	0.021194	0.0185932	0.0272475	0.0150794	0.0123385	0.0187303	0.743569	0.198201	0.122895	Inosine triphosphate pyrophosphatase; Short=ITPase; Short=Inosine triphosphatase; AltName: Full=Non-canonical purine NTP pyrophosphatase; AltName: Full=Non-standard purine NTP pyrophosphatase; AltName: Full=Nucleoside-triphosphate diphosphatase; AltName: Full=Nucleoside-triphosphate pyrophosphatase; Short=NTPase [Coprinopsis cinerea okayama7#130]
A0A067NR56	0.186219	0.184117	0.21682	0.170259	0.0853778	0.143435	0.129571	0.217414	0.760216	0.198781	0.123429
A0A067NZX9	0.0241551	0.0193328	0.0126546	0.0360702	0.0341235	0.0265851	0.0273305	0.0376341	1.36286	0.201244	0.125136
A0A067P3N1	0.0067231	0.00508123	0.0057937	0.00557677	0.0062454	0.018802	0.00561131	0.0290313	2.57565	0.201422	0.125424	Uncharacterized secreted protein ARB_08043; Flags: Precursor [Trichophyton benhamiae CBS 112371]
A0A067NPP6	0.170745	0.173266	0.177868	0.143744	0.109206	0.453559	0.319254	0.250498	1.70144	0.201848	0.125866
A0A067NVS7	0.639716	0.672357	0.512559	0.622532	0.700913	0.77093	0.578143	1.04605	1.26515	0.202202	0.126265	Putative sphingomyelin phosphodiesterase asm-3; Flags: Precursor [Caenorhabditis elegans]
A0A067N2A8	0.312984	0.28302	0.488249	0.711095	0.212531	0.276958	0.225598	0.4241	0.634521	0.203264	0.127107	Manganese lipoxygenase; AltName: Full=LOXPsa1; AltName: Full=Valencene dioxygenase; Short=ValOx [Pleurotus sapidus]
A0A067NFF9	0.651947	0.712301	0.522081	0.687866	0.837227	0.657637	0.646389	0.805015	1.14454	0.203443	0.127398	ATP-dependent (S)-NAD(P)H-hydrate dehydratase; AltName: Full=ATP-dependent NAD(P)HX dehydratase [Coprinopsis cinerea okayama7#130]
A0A067NTP9	0.0811507	0.0671998	0.111514	0.110647	0.0705008	0.0917589	0.059162	0.0735303	0.796067	0.204287	0.128106	Probable phosphatase HAD1 [Cryptococcus neoformans var. grubii H99]
A0A067NI18	0.978365	1.03743	0.7392	0.850389	0.751361	0.723485	0.798567	0.885512	0.876169	0.204781	0.128596	Delta-aminolevulinic acid dehydratase; Short=ALADH; AltName: Full=Porphobilinogen synthase [[Candida] glabrata CBS 138]
A0A067NK42	1.06184	1.02262	0.417872	0.655359	1.48033	1.13805	1.07734	0.713024	1.39619	0.205036	0.128936	60S ribosomal protein L23-A [Schizosaccharomyces pombe 972h-]_x005f_x0001_P0CT61.1 60S ribosomal protein L23-B [Schizosaccharomyces pombe 972h-]
A0A067NTT0	0.28528	0.338654	0.185284	0.299612	0.442492	0.307099	0.255791	0.424252	1.28932	0.205359	0.12932
A0A067PBU4	0.254317	0.256202	0.200129	0.228719	0.273591	0.318855	0.218336	0.270152	1.1507	0.205511	0.129597	Imidazoleglycerol-phosphate dehydratase; Short=IGPD [Cryptococcus neoformans var. neoformans JEC21]_x005f_x0001_P0CO23.1 Imidazoleglycerol-phosphate dehydratase; Short=IGPD [Cryptococcus neoformans var. neoformans B-3501A]
A0A067NSQ2	0.0214988	0.0164256	0.129722	0.086811	0.0135898	0.0175393	0.019924	0.0286429	0.313199	0.207088	0.130773	Inorganic pyrophosphatase; AltName: Full=Pyrophosphate phospho-hydrolase; Short=PPase [Aspergillus nidulans FGSC A4]
A0A067NNR2	0.388266	0.423203	0.380457	0.322141	0.442754	0.284424	0.223435	0.233896	0.782336	0.207337	0.131113
A0A067NN26	0.0407715	0.0387958	0.0197944	0.0257665	0.158447	0.0477773	0.00998326	0.222808	3.50853	0.208338	0.131929	Probable secreted lipase ARB_02369; Flags: Precursor [Trichophyton benhamiae CBS 112371]
A0A067N772	0.0372803	0.0696686	0.0590222	0.0645027	0.1188	0.0791462	0.0405623	0.100647	1.47156	0.210416	0.13343
A0A067NX51	0.609525	0.429769	0.284009	0.409991	1.5487	0.827213	0.552684	0.410108	1.92622	0.212039	0.134646	60S ribosomal protein L31 [Cyanophora paradoxa]
A0A067P0F8	0.227698	0.194717	0.102957	0.0601415	0.61483	0.139805	0.153966	0.393798	2.22437	0.212596	0.135187	Probable endo-1,3(4)-beta-glucanase AFUB_029980; AltName: Full=Mixed-linked glucanase AFUB_029980; Flags: Precursor [Aspergillus fumigatus A1163]_x005f_x0001_Q4X084.1 Probable endo-1,3(4)-beta-glucanase AFUA_2G14360; AltName: Full=Mixed-linked glucanase AFUA_2G14360; Flags: Precursor [Aspergillus fumigatus Af293]	GH16_1.hmm
A0A067NKW4	0.427163	0.394311	0.292867	0.438307	0.588384	0.498686	0.308149	0.781197	1.40174	0.213268	0.135801
A0A067NXK4	0.021063	0.0251888	0.0156476	0.0165977	0.0213388	0.0130926	0.01581	0.0104659	0.773369	0.214159	0.136557	Diphthine methyl ester synthase; AltName: Full=Diphthamide biosynthesis methyltransferase [Fusarium graminearum PH-1]
A0A067NK58	0.601348	0.525784	0.478597	0.564049	0.60758	0.357394	0.361781	0.467651	0.826999	0.21632	0.138125	Ornithine aminotransferase car2; AltName: Full=Ornithine--oxo-acid aminotransferase [Schizosaccharomyces pombe 972h-]
A0A067NQH1	0.0119391	0.012499	0.0087215	0.00787981	0.054434	0.0164339	0.0109935	0.0200288	2.48274	0.219522	0.140363	Laccase-2; AltName: Full=Benzenediol:oxygen oxidoreductase 2; AltName: Full=Diphenol oxidase 2; AltName: Full=Urishiol oxidase 2; Flags: Precursor [Trametes villosa]	AA1_1.hmm
A0A067NMU9	0.030015	0.0308417	0.0163846	0.0520693	0.377521	0.115077	0.0799407	0.0339135	4.68989	0.219635	0.140628	60S ribosomal protein L36-A [Schizosaccharomyces pombe 972h-]
A0A067NBY0	0.0502595	0.0605985	0.0435054	0.0455776	0.0520384	0.0446836	0.0399578	0.0327914	0.847606	0.219658	0.140836
A0A067NTK6	0.967499	0.242392	0.569745	1.28798	0.69148	0.525929	0.0521029	0.304661	0.513158	0.221694	0.142337
A0A067P255	0.425447	0.442729	0.681466	0.901031	0.356184	0.361757	0.405297	0.607984	0.706427	0.221964	0.142705	WSC domain-containing protein ARB_07867; Flags: Precursor [Trichophyton benhamiae CBS 112371]	AA5.hmm
A0A067N5Y3	1.43376	1.38483	1.35776	1.77939	1.72167	1.57804	1.54159	2.44472	1.22336	0.222853	0.143472	Dihydrolipoyl dehydrogenase, mitochondrial; AltName: Full=Dihydrolipoamide dehydrogenase; Short=DLDH; Flags: Precursor [Schizosaccharomyces pombe 972h-]
A0A067P234	0.0680242	0.0561278	0.0445122	0.137463	0.12969	0.113945	0.121621	0.0750271	1.43823	0.225398	0.145309	Peptide-N4-(N-acetyl-beta-glucosaminyl)asparagine amidase A; Short=PNGase A; AltName: Full=Glycopeptide N-glycosidase; AltName: Full=N-glycanase; Contains: Peptide-N4-(N-acetyl-beta-glucosaminyl)asparagine amidase A light chain; AltName: Full=PNGase A small chain; AltName: Full=PNGase A subunit B; Contains: Peptide-N4-(N-acetyl-beta-glucosaminyl)asparagine amidase A heavy chain; AltName: Full=PNG…
A0A067NEP3	0.0477949	0.0416013	0.0302638	0.0243434	0.0304346	0.0283704	0.0169319	0.0331906	0.756424	0.2267	0.146348
A0A067NBW9	0.0495864	0.0399348	0.0439198	0.0555614	0.0182504	0.0237346	0.0631601	0.0169532	0.646015	0.227439	0.147025
A0A067NMB6	0.538585	0.610811	0.346278	0.403066	0.374052	0.346127	0.290462	0.488702	0.789652	0.230068	0.148927
A0A067NSA2	1.11095	1.0674	0.819147	0.686524	1.09155	0.913473	1.11351	1.21622	1.17664	0.230161	0.14919	60S ribosomal protein L30-1; AltName: Full=L32 [Schizosaccharomyces pombe 972h-]
A0A067P1C8	0.0441789	0.0225516	0.0258811	0.0390959	0.0218877	0.0334792	0.0233264	0.0201676	0.75061	0.230462	0.149587	Vacuolar protein sorting-associated protein 29; AltName: Full=Vesicle protein sorting 29 [Rattus norvegicus]
A0A067P470	0.329769	0.266231	0.116992	0.303548	0.815905	0.438066	0.346893	0.205127	1.77661	0.23247	0.151095	60S ribosomal protein L22 [Xenopus laevis]_x005f_x0001_Q28IL6.3 60S ribosomal protein L22 [Xenopus tropicalis]
A0A067NYF3	0.137784	0.150135	0.230265	0.227381	0.197709	0.184176	0.0504311	0.0644181	0.666251	0.232556	0.151355	Probable dehydratase NIT22; AltName: Full=Siderophore biosynthesis cluster protein NIT22 [Histoplasma capsulatum]
A0A067NI84	0.0589072	0.0630949	0.0425034	0.0213281	0.0723015	0.0643676	0.0359814	0.0994708	1.46433	0.234242	0.152659
A0A067NRC4	1.18241	1.13195	1.07259	1.2448	0.779505	0.944656	0.989725	1.28523	0.863413	0.234291	0.152897	Peptidyl-prolyl cis-trans isomerase; Short=PPIase; AltName: Full=Cyclophilin; Short=CPH; AltName: Full=Cyclosporin A-binding protein; AltName: Full=Rotamase [Schizosaccharomyces pombe 972h-]
A0A067N8Q5	0.00967219	0.00512683	0.00624795	0.00716495	0.00651273	0.0105183	0.00804334	0.0103494	1.25563	0.234847	0.153466	Probable alpha-fucosidase A; AltName: Full=Alpha-L-fucoside fucohydrolase A; Flags: Precursor [Aspergillus niger CBS 513.88]	GH95.hmm, GH95.hmm
A0A067NZB3	0.0410309	0.0376187	0.0319235	0.0552892	0.31994	0.0813346	0.0819977	0.0502247	3.21651	0.238591	0.156123	60S ribosomal protein L35 [Rattus norvegicus]_x005f_x0001_Q6ZWV7.1 60S ribosomal protein L35 [Mus musculus]
A0A067NN11	0.093638	0.066959	0.0789773	0.0907797	0.109389	0.0890015	0.0878595	0.086576	1.12857	0.241439	0.158199	Quinone oxidoreductase PIG3; AltName: Full=NADPH:quinone reductase PIG3; AltName: Full=Tumor protein p53-inducible protein 3; Short=Protein PIG3; AltName: Full=p53-induced gene 3 protein [Homo sapiens]
A0A067NF56	0.0142173	0.0238677	0.0156804	0.0157683	0.0474956	0.0168799	0.016049	0.0327533	1.62767	0.242699	0.159238
A0A067P498	0.0165433	0.0043826	0.0169803	0.00565727	0.00411032	0.0025019	0.00657234	0.0100668	0.533736	0.245019	0.160975	Probable alanine aminotransferase, mitochondrial; Short=ALT; AltName: Full=Glutamate pyruvate transaminase; Short=GPT; AltName: Full=Glutamic--alanine transaminase; AltName: Full=Glutamic--pyruvic transaminase; Flags: Precursor [Dictyostelium discoideum]
A0A067NZ22	0.759225	0.821371	0.733216	0.924914	0.635028	1.06977	1.04162	1.23383	1.22895	0.245467	0.161486	Isocitrate dehydrogenase [NAD] subunit 1, mitochondrial; AltName: Full=Isocitric dehydrogenase; AltName: Full=NAD(+)-specific ICDH; Flags: Precursor [Histoplasma capsulatum]
A0A067N5A6	0.0864745	0.0879938	0.0528871	0.0573549	0.0874532	0.12038	0.0770745	0.0730016	1.2571	0.24646	0.162356	Aldehyde oxidase GLOX; AltName: Full=Glyoxal oxidase; Short=GLOX; Flags: Precursor [Phanerodontia chrysosporium]	AA5_1.hmm
A0A067NX86	2.88819	2.86231	1.521	2.08252	3.83702	2.79291	2.68207	2.38919	1.25093	0.246543	0.162627	60S ribosomal protein L33-A; AltName: Full=L37; AltName: Full=Large ribosomal subunit protein eL33-A; AltName: Full=RP47; AltName: Full=YL37 [Saccharomyces cerevisiae S288C]
A0A067NUA5	2.8407	3.28918	2.11342	2.31766	5.92751	3.39834	3.60632	2.17822	1.43078	0.246578	0.162868	40S ribosomal protein S9-A [Schizosaccharomyces pombe 972h-]
A0A067N8J8	0.152302	0.152751	0.219264	0.267618	0.166767	0.129289	0.091548	0.209987	0.754597	0.246654	0.163134	Calmodulin; Short=CaM [Pleurotus ostreatus]
A0A067NVR1	0.00902425	0.0148843	0.0234885	0.0121403	0.0102192	0.0134896	0.00573424	0.0114338	0.686573	0.247014	0.163589	Endoplasmic reticulum vesicle protein 25; Flags: Precursor [Ustilago maydis 521]
A0A067NCW7	156.576	139.916	183.845	151.085	140.337	142.537	151.274	143.493	0.914826	0.24713	0.163884	Ostreolysin A6 [Pleurotus ostreatus]
A0A067NZL3	0.522534	0.519608	1.21968	0.968983	0.507789	0.577338	0.545584	0.608632	0.693123	0.248104	0.164748	Transaldolase [Schizosaccharomyces pombe 972h-]
A0A067NRL6	0.340554	0.376763	0.352112	0.474357	0.360981	0.489806	0.408995	0.60708	1.20928	0.251137	0.166983	Cytochrome b5 [Mortierella alpina]
A0A067NQG0	0.777801	0.731276	0.666477	0.718015	1.63914	1.11261	0.978928	0.49519	1.46043	0.251843	0.167674	40S ribosomal protein S1; AltName: Full=Protein cyc07 [Lentinula edodes]
A0A067N9N5	7.96619	8.33581	7.53682	10.0472	8.89581	9.01394	9.23655	9.92748	1.09407	0.252055	0.168037	Glycogen phosphorylase [Saccharomyces cerevisiae S288C]	GT35.hmm
A0A067P4S5	1.12847	1.18311	0.63532	0.980122	3.32019	1.60758	1.26926	0.825957	1.78837	0.252423	0.168504	60S ribosomal protein L13 [Schizosaccharomyces pombe 972h-]
A0A067NN16	0.0988051	0.106353	0.085972	0.10159	0.0262452	0.101153	0.0669658	0.0992608	0.747671	0.255283	0.170638	Cyanate hydratase; Short=Cyanase; AltName: Full=Cyanate hydrolase; AltName: Full=Cyanate lyase [Laccaria bicolor S238N-H82]
A0A067NU60	0.0144362	0.019365	0.0362369	0.0362242	0.00608313	0.0163731	0.0293105	0.0172556	0.649546	0.256326	0.17156	Meiotically up-regulated gene 70 protein [Schizosaccharomyces pombe 972h-]
A0A067P3F9	0.190387	0.14152	0.113872	0.134402	0.181909	0.190738	0.119618	0.281444	1.33357	0.256659	0.172009	Glutathione hydrolase-like YwrD proenzyme; AltName: Full=Putative gamma-glutamyltransferase YwrD; Contains: Glutathione hydrolase-like YwrD large chain; Contains: Glutathione hydrolase-like YwrD small chain [Bacillus subtilis subsp. subtilis str. 168]
A0A067NPR6	0.42231	0.423648	0.495815	0.499027	0.365732	0.556602	0.648332	0.643732	1.20295	0.256816	0.17234	ABC transporter domain-containing protein C20G4.01 [Schizosaccharomyces pombe 972h-]
A0A067NIL8	1.8192	1.96568	2.04449	1.27633	0.334145	1.37296	1.44366	1.96697	0.72023	0.257833	0.173249	2-methylcitrate dehydratase, mitochondrial; Flags: Precursor [Yarrowia lipolytica CLIB122]
A0A067NV79	3.40243	3.07365	2.44972	2.5349	3.13934	2.97838	3.74271	3.03968	1.12559	0.258361	0.173832	Proteasome subunit alpha type-3; AltName: Full=Macropain subunit Y13; AltName: Full=Multicatalytic endopeptidase complex subunit Y13; AltName: Full=Proteasome component Y13; AltName: Full=Proteinase YSCE subunit 13 [Saccharomyces cerevisiae S288C]
A0A067NRN1	0.100834	0.123251	0.117541	0.108864	0.0211178	0.0885289	0.101387	0.119534	0.733795	0.258668	0.174265
A0A067P543	0.577032	0.646315	0.503422	0.527737	0.645637	0.630151	0.678217	0.526488	1.10024	0.260587	0.175788	Glyoxylate reductase/hydroxypyruvate reductase [Homo sapiens]
A0A067N4Q0	0.402812	0.435956	0.423281	0.425158	0.199509	0.477497	0.357777	0.337501	0.813347	0.261168	0.176409	Maleylacetoacetate isomerase maiA [Aspergillus fumigatus Af293]
A0A067NMW1	0.134025	0.138812	0.0609748	0.0823058	0.137355	0.128572	0.16041	0.103757	1.2739	0.261778	0.177052	40S ribosomal protein S10-A [Schizosaccharomyces pombe 972h-]
A0A067NX31	0.193993	0.176412	0.0317207	0.225053	0.935452	0.240968	0.223616	0.210495	2.5679	0.262564	0.177814	60S ribosomal protein L34-A; AltName: Full=Large ribosomal subunit protein eL34-A [Saccharomyces cerevisiae S288C]
A0A067P084	0.125345	0.1678	0.100226	0.0962048	0.0134963	0.0665521	0.0561446	0.167002	0.619302	0.263524	0.178695	Striatin [Mus musculus]
A0A067NZ52	2.20324	2.42372	1.91046	1.9681	3.8283	2.76611	2.94066	1.54689	1.30291	0.266028	0.180627	60S ribosomal protein L18-B [Schizosaccharomyces pombe 972h-]
A0A067NKF3	0.763154	0.954892	0.826779	0.860376	0.509253	0.753348	0.706866	0.939231	0.854193	0.266766	0.181363	Citrate synthase, mitochondrial; Flags: Precursor [Aspergillus niger]
A0A067NVR2	0.0536939	0.000960411	0.0257489	0.0640229	0.00254393	0.00640042	0.0156199	0.0379155	0.432607	0.267436	0.182054	Probable allantoicase; AltName: Full=Allantoate amidinohydrolase [Schizosaccharomyces pombe 972h-]
A0A067P7Q0	0.226293	0.189021	0.0937884	0.190003	0.715891	0.309209	0.336466	0.0674772	2.0441	0.267918	0.182618	60S ribosomal protein L27a; AltName: Full=L29 [Blumeria hordei]
A0A067NDM8	0.96015	0.930216	0.530557	0.703932	1.80761	0.998244	1.05236	0.634706	1.4378	0.26852	0.183264	60S ribosomal protein L17 [Debaryomyces hansenii CBS767]
A0A067NIA2	0.0256269	0.0131181	0.00961437	0.0161198	0.483929	0.0455829	0.0629527	0.054181	10.0288	0.268696	0.183621		GH76.hmm
A0A067N939	0.119736	0.147179	0.134308	0.127907	0.334294	0.176229	0.14668	0.12657	1.48125	0.270885	0.185355	Succinate dehydrogenase [ubiquinone] iron-sulfur subunit, mitochondrial; AltName: Full=Iron-sulfur subunit of complex II; Short=Ip; Flags: Precursor [Ustilago maydis 521]
A0A067NN13	0.0561205	0.0747418	0.0644823	0.0611758	0.0803927	0.0673752	0.0617493	0.0743811	1.10673	0.271837	0.186246	Nicotinate-nucleotide pyrophosphorylase [carboxylating]; AltName: Full=Quinolinate phosphoribosyltransferase [decarboxylating]; Short=QAPRTase [Saccharomyces cerevisiae S288C]
A0A067NI47	0.124589	0.128247	0.0828327	0.113356	0.277219	0.0874494	0.138014	0.163211	1.48298	0.272293	0.186798	Endo-1,6-beta-D-glucanase BGN16.3; AltName: Full=Beta-1,6-glucanase BGN16.3; AltName: Full=Glucan endo-1,6-beta-glucosidase BGN16.3; Flags: Precursor [Trichoderma harzianum]	GH30_3.hmm
A0A067NQV9	0.124211	0.124232	0.145395	0.115939	0.182115	0.132862	0.110584	0.182507	1.19281	0.273303	0.187731	Probable glucan endo-1,6-beta-glucosidase B; AltName: Full=Beta-1,6-glucanase B; AltName: Full=Endo-1,6-beta-D-glucanase B; AltName: Full=Endo-1,6-beta-glucanase B; Flags: Precursor [Aspergillus fischeri NRRL 181]	GH5_15.hmm
A0A067NF53	0.0310647	0.0207815	0.0200585	0.0205104	0.0109487	0.0105848	0.016885	0.0291216	0.730834	0.275443	0.189443	NADH-ubiquinone oxidoreductase 21 kDa subunit, mitochondrial; AltName: Full=Complex I-21kD; Short=CI-21kD; Flags: Precursor [Neurospora crassa OR74A]
A0A067NSE6	0.132502	0.125268	0.0614377	0.109608	0.837916	0.254909	0.147746	0.0961221	3.11718	0.276958	0.190728	60S ribosomal protein L19-3 [Arabidopsis thaliana]
A0A067NK95	0.325141	0.243996	0.711064	0.79871	0.62845	0.597177	0.611094	1.24101	1.48045	0.278475	0.192018	Cytochrome c peroxidase, mitochondrial; Short=CCP; Flags: Precursor [Cryptococcus neoformans var. grubii H99]	AA2.hmm
A0A067NVV3	0.898771	0.841156	0.721757	0.887405	0.869007	0.690839	0.669017	0.821068	0.910675	0.284566	0.196468	Serine/threonine-protein phosphatase PP1 [Aspergillus nidulans FGSC A4]
A0A067NUZ0	0.209321	0.234721	0.182323	0.125294	0.128249	0.17423	0.178672	0.142766	0.830054	0.286637	0.19815	Ribose-phosphate pyrophosphokinase 2; AltName: Full=Phosphoribosyl pyrophosphate synthase 2 [Schizosaccharomyces pombe 972h-]
A0A067P438	0.132736	0.103814	0.0882366	0.0997891	0.143423	0.121131	0.131608	0.0943989	1.15542	0.286813	0.198524	Sphingomyelin phosphodiesterase; AltName: Full=Acid sphingomyelinase; Short=ASMase; Flags: Precursor [Mus musculus]
A0A067NJJ2	0.0708798	0.0748948	0.201174	0.0846806	0.136459	0.038552	0.0357735	0.0329818	0.564758	0.288046	0.199631	T-complex protein 1 subunit zeta; Short=TCP-1-zeta; AltName: Full=CCT-zeta [Schizosaccharomyces pombe 972h-]
A0A067NV87	3.0027	3.16603	4.48764	5.77614	1.33163	2.95811	3.9518	4.0008	0.745006	0.288554	0.200237	Glucose-6-phosphate isomerase; Short=GPI; AltName: Full=Phosphoglucose isomerase; Short=PGI; AltName: Full=Phosphohexose isomerase; Short=PHI [Agaricus bisporus]
A0A067P9S7	3.978	3.72755	16.4171	8.79767	8.78679	21.1165	21.7943	5.40607	1.7346	0.289319	0.201022	Trehalose phosphorylase; AltName: Full=Trehalose synthase; Short=TSase; Flags: Precursor [Pleurotus pulmonarius]	GT4.hmm
A0A067N673	0.0718064	0.0741631	0.07043	0.133175	0.0756154	0.0576382	0.0638863	0.0735646	0.774382	0.291248	0.202618		GH154.hmm
A0A067NAS7	0.00529564	0.0103405	0.0048287	0.00682162	0.00845959	0.00729293	0.00741715	0.0186055	1.53098	0.291492	0.203044	FAD-linked oxidoreductase patO; AltName: Full=Patulin synthesis protein O; Flags: Precursor [Aspergillus clavatus NRRL 1]	AA7.hmm
A0A067NMD2	0.580216	0.548643	0.343589	0.37769	0.561347	0.563889	0.511164	0.518507	1.16473	0.293579	0.204756	CTP synthase 1; AltName: Full=CTP synthetase 1; AltName: Full=UTP--ammonia ligase 1 [Saccharomyces cerevisiae S288C]
A0A067PC20	0.366807	0.430062	0.291944	0.402935	0.394339	0.410417	0.408078	0.432316	1.10283	0.293843	0.205199	Type-1 glutamine synthetase 2; Short=Type-1 GS 2; AltName: Full=Type-1 glutamate--ammonia ligase 2 [Dictyostelium discoideum]
A0A067NWY0	0.868605	1.00412	0.454782	0.59794	0.434827	0.57929	0.654839	0.608139	0.778374	0.29458	0.205973	40S ribosomal protein S23; AltName: Full=Cytoplasmic ribosomal protein 28 [Neurospora crassa OR74A]
A0A067P0K2	1.18884	1.28824	1.43474	1.21403	1.26124	1.62164	1.61845	1.21331	1.11487	0.295046	0.206558	Protein argonaute-3; Short=Argonaute3; AltName: Full=Argonaute RISC catalytic component 3; AltName: Full=Eukaryotic translation initiation factor 2C 3; Short=eIF-2C 3; Short=eIF2C 3 [Danio rerio]
A0A067NL42	0.367336	0.419906	0.341047	0.493569	0.507238	0.552569	0.333247	0.500344	1.16742	0.296401	0.207768	Short/branched chain specific acyl-CoA dehydrogenase, mitochondrial; Short=SBCAD; AltName: Full=2-methyl branched chain acyl-CoA dehydrogenase; Short=2-MEBCAD; AltName: Full=2-methylbutyryl-coenzyme A dehydrogenase; Short=2-methylbutyryl-CoA dehydrogenase; Flags: Precursor [Mus musculus]
A0A067P2W0	1.39529	1.32087	1.07514	1.41827	3.66293	1.59329	1.84257	1.0045	1.55546	0.296964	0.208423	Protein MEMO1; AltName: Full=Mediator of ErbB2-driven cell motility 1; Short=Memo-1 [Danio rerio]
A0A067NZA6	0.0678132	0.106785	0.123333	0.121155	0.0881087	0.0879922	0.100415	0.0762535	0.841759	0.297064	0.208754	Ubiquitin-conjugating enzyme E2 8; AltName: Full=E2 ubiquitin-conjugating enzyme 8; AltName: Full=Ubiquitin carrier protein 8; AltName: Full=Ubiquitin-protein ligase 8 [Schizosaccharomyces pombe 972h-]
A0A067P1B1	0.0463822	0.0146771	0.0911276	0.0843538	0.0857042	0.107944	0.111076	0.041381	1.4632	0.297246	0.209144	Uncharacterized protein C4H3.03c [Schizosaccharomyces pombe 972h-]	GH15.hmm
A0A067NQJ8	0.15943	0.153209	0.217476	0.157393	0.112632	0.158092	0.165712	0.161189	0.869261	0.297752	0.209762	Arginine biosynthesis bifunctional protein ArgJ, mitochondrial; Includes: Glutamate N-acetyltransferase; Short=GAT; AltName: Full=Ornithine acetyltransferase; Short=OATase; AltName: Full=Ornithine transacetylase; Includes: Amino-acid acetyltransferase; AltName: Full=N-acetylglutamate synthase; Short=AGS; Contains: Arginine biosynthesis bifunctional protein ArgJ alpha chain; Contains: Arginine bio…
A0A067NY83	0.412376	0.474528	0.389594	0.326262	0.471777	0.594168	0.413637	0.381295	1.16104	0.299683	0.211386	Small nuclear ribonucleoprotein F; Short=snRNP-F; AltName: Full=Sm protein F; Short=Sm-F; Short=SmF [Homo sapiens]_x005f_x0001_P62307.1 Small nuclear ribonucleoprotein F; Short=snRNP-F; AltName: Full=Sm protein F; Short=Sm-F; Short=SmF [Mus musculus]_x005f_x0001_P62321.1 Small nuclear ribonucleoprotein F; Short=snRNP-F; AltName: Full=Sm protein F; Short=Sm-F; Short=SmF [Xenopus laevis]_x005f_x000…
A0A067NFS2	0.0908609	0.068172	0.0587928	0.156956	0.520638	0.140771	0.163941	0.060749	2.3643	0.301744	0.213105	Probable 60S ribosomal protein L37-A [Drosophila melanogaster]
A0A067NU25	0.0398495	0.0398311	0.0253528	0.0319973	0.0471443	0.0373105	0.0609919	0.0282165	1.26733	0.302167	0.21367	Protein PNS1 [Cryptococcus neoformans var. neoformans JEC21]_x005f_x0001_P0CM93.1 Protein PNS1 [Cryptococcus neoformans var. neoformans B-3501A]
A0A067NCV7	0.0722671	0.0689915	0.14512	0.0965731	0.195848	0.471112	0.0199021	0.166019	2.22712	0.302364	0.214075	V-type proton ATPase subunit B; Short=V-ATPase subunit B; AltName: Full=Vacuolar proton pump subunit B [Candida albicans SC5314]
A0A067NF19	8.92955	8.79272	8.99967	8.38863	8.13166	11.3076	9.42157	9.50438	1.0927	0.303217	0.214946
A0A067NS34	0.0305695	0.0383669	0.0444508	0.0263299	0.0565133	0.0328641	0.10551	0.031166	1.61794	0.304135	0.215864	TMEM14 protein homolog YJR085C [Saccharomyces cerevisiae S288C]
A0A067NS50	0.0814941	0.0638192	0.775254	0.289324	0.00935886	0.171129	0.12884	0.0764429	0.318847	0.304284	0.216237	Importin subunit alpha; AltName: Full=Karyopherin alpha [Aspergillus nidulans FGSC A4]
A0A067NNN7	0.175968	0.176773	0.182535	0.290321	0.15358	0.176439	0.134064	0.211861	0.818734	0.304325	0.216534		GH43_26.hmm
A0A067NZZ7	0.0229384	0.0262995	0.00794943	0.0232215	0.0163533	0.014814	0.017784	0.0105979	0.740581	0.304587	0.216988	Chitin synthase 8; AltName: Full=Chitin-UDP acetyl-glucosaminyl transferase 8; AltName: Full=Myosin chitin synthase 1 [Ustilago maydis 521]	GT2.hmm
A0A067P5K9	2.3423	2.25662	1.89165	2.10545	2.05509	1.60998	1.42562	2.38919	0.870157	0.305357	0.217806	Lysine--tRNA ligase, cytoplasmic; AltName: Full=Lysyl-tRNA synthetase; Short=LysRS [Schizosaccharomyces pombe 972h-]
A0A067NWM8	0.0202761	0.013346	0.0270456	0.0268843	0.0172519	0.017112	0.0110496	0.023594	0.788189	0.308023	0.219978	Dehydrogenase eriK; AltName: Full=Erinacine biosynthesis cluster protein K; Flags: Precursor [Hericium erinaceus]	AA3_2.hmm
A0A067NPE8	2.13355	2.22682	2.0546	1.75506	2.80621	2.69021	2.56634	1.54986	1.17657	0.308277	0.22043	40S ribosomal protein S12-A [Schizosaccharomyces pombe 972h-]
A0A067NIT0	2.37692	0.0452167	0.0132415	0.0426591	3.89078	0.0543678	5.20489	0.0346702	3.70645	0.310351	0.222186	Palmitoyl-protein thioesterase 1; Short=PPT-1; AltName: Full=Palmitoyl-protein hydrolase 1; Flags: Precursor [Caenorhabditis elegans]
A0A067NZB7	0.0151522	0.0239945	0.0100447	0.0142185	0.0114541	0.014935	0.0132262	0.00907889	0.767927	0.311974	0.223623	WD repeat-containing protein WDS homolog; AltName: Full=Protein will die slowly homolog [Arabidopsis thaliana]
A0A067P0J4	37.0848	39.1057	27.2728	27.775	27.0413	30.4159	28.8862	29.8995	0.885739	0.314045	0.225383	Probable 5-methyltetrahydropteroyltriglutamate--homocysteine methyltransferase; AltName: Full=Cobalamin-independent methionine synthase; AltName: Full=Methionine synthase, vitamin-B12 independent isozyme [Schizosaccharomyces pombe 972h-]
A0A067P2N1	0.068357	0.14423	0.0688927	0.0396788	0.0799478	0.153286	0.139671	0.0789996	1.40711	0.314159	0.225741	H/ACA ribonucleoprotein complex subunit CBF5; AltName: Full=Centromere-binding factor 5; AltName: Full=H/ACA snoRNP protein CBF5; AltName: Full=Small nucleolar RNP protein CBF5; AltName: Full=rRNA pseudouridine synthase [Aspergillus nidulans FGSC A4]
A0A067PA83	0.0104021	0.0114083	0.0133757	0.0183167	0.0563072	0.0263483	0.0156854	0.00705246	1.96987	0.314922	0.226567	40S ribosomal protein S30-A [Schizosaccharomyces pombe 972h-]_x005f_x0001_P0CT63.1 40S ribosomal protein S30-B [Schizosaccharomyces pombe 972h-]
A0A067NNW3	0.999726	0.912895	0.785991	0.845921	0.756349	0.831065	0.752649	0.932068	0.923149	0.316308	0.227842	3-ketoacyl-CoA thiolase 1, peroxisomal; AltName: Full=Acetyl-CoA acyltransferase 1; AltName: Full=Beta-ketothiolase 1; AltName: Full=Peroxisomal 3-oxoacyl-CoA thiolase 1; Flags: Precursor [Arabidopsis thaliana]
A0A067PBY2	0.0687575	0.0627408	0.0751586	0.067999	0.0531705	0.0802758	0.0589548	0.0464561	0.86966	0.316679	0.228388
A0A067NBL2	0.320628	0.27646	0.0739412	0.361523	1.27407	0.322887	0.25509	0.342981	2.12582	0.32107	0.231837	60S ribosomal protein L44; AltName: Full=60S ribosomal protein L41 [Coprinopsis cinerea okayama7#130]_x005f_x0001_Q9UWE4.3 60S ribosomal protein L44; AltName: Full=60S ribosomal protein L41 [Coprinopsis cinerea]
A0A067NQM0	0.235493	0.209688	0.0939146	0.161168	0.470245	0.206733	0.242734	0.134408	1.50532	0.323921	0.23418	40S ribosomal protein S29 [Pyricularia oryzae Y34]_x005f_x0001_P0CT15.1 40S ribosomal protein S29 [Pyricularia oryzae 70-15]
A0A067NYX2	0.00603924	0.00949172	0.0121579	0.00811985	0.012183	0.012537	0.0183978	0.00561418	1.3609	0.324312	0.234748	Pyruvate dehydrogenase E1 component subunit alpha, mitochondrial; Short=PDHE1-A; Flags: Precursor [Schizosaccharomyces pombe 972h-]
A0A067N530	0.558263	0.487168	0.949665	1.01758	0.229482	0.577267	0.645762	0.789014	0.74403	0.324679	0.235299	Putative nucleosome assembly protein C2D10.11C [Schizosaccharomyces pombe 972h-]
A0A067N3P4	0.0174675	0.023733	0.0140689	0.0239289	0.0180917	0.0294486	0.0177518	0.0499008	1.45449	0.325658	0.236296	Peroxiredoxin; AltName: Full=AsPrx; AltName: Full=Thioredoxin peroxidase; AltName: Full=Thioredoxin-dependent peroxiredoxin [Ascaris suum]
A0A067NIV8	0.443702	0.482596	0.37272	0.434105	0.269105	0.506038	0.340742	0.374526	0.859958	0.325688	0.236604	Phosphoenolpyruvate carboxykinase (ATP) [[Candida] glabrata CBS 138]
A0A067NQT5	0.097284	0.130453	0.0909055	0.0857568	0.203562	0.0843658	0.103205	0.139697	1.31264	0.326037	0.237144
A0A067N7V4	1.51809	1.43656	1.55253	1.8554	1.60363	1.44398	1.25777	1.54926	0.920167	0.328661	0.239342	UPF0659 protein C216.03 [Schizosaccharomyces pombe 972h-]
A0A067NUA1	0.78649	0.755514	0.721005	0.879475	1.07103	0.758317	0.71459	1.03961	1.14035	0.329841	0.240491	Probable beta-glucosidase L; AltName: Full=Beta-D-glucoside glucohydrolase L; AltName: Full=Cellobiase L; AltName: Full=Gentiobiase L; Flags: Precursor [Aspergillus fumigatus Af293]	GH3.hmm
A0A067P657	1.20465	1.19247	2.01724	2.48391	0.376938	1.18482	0.9678	2.23692	0.690967	0.330596	0.241332	Putative reductase 1 [Saccharomyces cerevisiae S288C]
A0A067P240	0.0714109	0.0305813	0.10124	0.0790494	0.0420269	0.0671626	0.0379032	0.0631304	0.744728	0.33072	0.241714	Phosphatidylethanolamine-binding protein homolog F40A3.3 [Caenorhabditis elegans]
A0A067NPL8	0.0590425	0.0536721	0.0580775	0.0997907	0.104214	0.0680887	0.0644112	0.095796	1.22887	0.331581	0.242634	Cullin-1; Short=CUL-1; AltName: Full=Cullin-A [Dictyostelium discoideum]
A0A067NHY5	40.9149	35.523	28.4939	34.0532	39.8581	34.8378	38.1809	38.1596	1.08671	0.336711	0.246685	Peroxisomal catalase [Candida albicans SC5314]
A0A067PDR3	0.0268085	0.0240712	0.0323434	0.0410031	0.145258	0.0236873	0.0228206	0.0639221	2.05825	0.337023	0.247209	Protein SnodProt1; Flags: Precursor [Parastagonospora nodorum SN15]
A0A067PBA8	36.02	36.9754	31.2217	26.0268	31.7557	27.7604	31.6143	27.0491	0.907371	0.338072	0.248276	Nucleoside diphosphate kinase; Short=NDK; Short=NDP kinase; AltName: Full=Abnormal wing disks protein [Drosophila yakuba]
A0A067P301	4.13129	3.79701	1.7191	3.30205	8.06747	3.5383	2.85002	4.03505	1.42792	0.340576	0.250414	60S ribosomal protein L15-B [Schizosaccharomyces pombe 972h-]
A0A067NSY1	0.143437	0.151688	0.126968	0.10143	0.0983453	0.127354	0.116071	0.127412	0.896202	0.344866	0.253872	Salicylate hydroxylase; AltName: Full=Salicylate 1-monooxygenase [Pseudomonas putida]
A0A067NHG1	2.36201	2.53974	3.12817	2.01979	0.15698	2.40546	2.48855	2.37826	0.73925	0.345632	0.254741	Aldehyde dehydrogenase; Short=ALDDH; Short=ALDH [Agaricus bisporus]
A0A067N7S5	0.175849	0.223885	0.101763	0.12066	0.17682	0.172041	0.163378	0.251703	1.22789	0.345828	0.255189	Leucine aminopeptidase 1; AltName: Full=Leucyl aminopeptidase 1; Short=LAP1; Flags: Precursor [Podospora anserina S mat+]
A0A067N5D4	0.0268692	0.0323409	0.0315612	0.0258854	0.0375477	0.0161029	0.0190076	0.0224506	0.815288	0.350051	0.258613
A0A067NEA8	0.0906281	0.16751	0.0823015	0.0874942	0.331067	0.0717379	0.122164	0.157527	1.59486	0.350928	0.25957	Nuclease PA3; AltName: Full=Deoxyribonuclease PA3; AltName: Full=Endonuclease PA3 [Penicillium sp.]
A0A067NQW4	2.95959	3.00857	4.94225	4.44046	5.82194	4.74415	4.58202	3.17944	1.19391	0.35367	0.261908	Superoxide dismutase [Mn], mitochondrial; AltName: Full=Mn-SOD; Flags: Precursor [Ganoderma microsporum]
A0A067P9X7	0.134508	0.132032	0.12403	0.136394	0.0632072	0.070322	0.0884168	0.183295	0.76901	0.354868	0.263108	Kynureninase; AltName: Full=Biosynthesis of nicotinic acid protein 5; AltName: Full=L-kynurenine hydrolase [Yarrowia lipolytica CLIB122]
A0A067NTY7	0.00844438	0.00690256	0.00435455	0.00838982	0.00443523	0.00409206	0.00548499	0.008545	0.802999	0.359549	0.266895	Chitin deacetylase 1; Flags: Precursor [Cryptococcus neoformans var. grubii H99]	CE4.hmm
A0A067NRD1	0.0724001	0.0820962	0.0835784	0.181333	0.0791557	0.0868969	0.0647694	0.0776833	0.735574	0.360524	0.267936	Cytochrome b-c1 complex subunit Rieske, mitochondrial; AltName: Full=Complex III subunit 5; AltName: Full=Complex III subunit V; AltName: Full=Rieske iron-sulfur protein; Short=RISP; AltName: Full=Ubiquinol-cytochrome c oxidoreductase iron-sulfur subunit; AltName: Full=Ubiquinol-cytochrome c reductase complex 25 kDa protein; Flags: Precursor [Neurospora crassa OR74A]
A0A067N302	18.1583	17.1846	13.8097	15.5804	7.96466	11.7376	11.8493	21.0528	0.812635	0.365539	0.271984	Adenosylhomocysteinase; Short=AdoHcyase; AltName: Full=S-adenosyl-L-homocysteine hydrolase [Schizosaccharomyces pombe 972h-]
A0A067NZ51	0.187724	0.208138	0.287353	0.379068	0.417939	0.319683	0.250019	0.295064	1.2075	0.3657	0.272426	Lipase 3; AltName: Full=Cholesterol esterase; Flags: Precursor [Diutina rugosa]
A0A067P0M1	0.0251454	0.0317389	0.0233274	0.0279668	0.0161596	0.0196799	0.0111151	0.0370186	0.776247	0.369523	0.275599	FAD-linked oxidoreductase patO; AltName: Full=Patulin synthesis protein O; Flags: Precursor [Aspergillus clavatus NRRL 1]	AA7.hmm
A0A067NSL6	0.153467	0.147626	0.0780594	0.109391	0.135642	0.188985	0.102885	0.159067	1.20067	0.371247	0.277211	D-3-phosphoglycerate dehydrogenase; Short=PGDH [Methanothermobacter thermautotrophicus str. Delta H]
A0A067NAC8	0.0151635	0.0236991	0.101314	0.00326825	0.0142179	0.0121015	0.0160889	0.00772418	0.349488	0.371267	0.277553	Cytochrome b-c1 complex subunit 2, mitochondrial; Flags: Precursor [Cryptococcus neoformans var. grubii H99]
A0A067P014	0.00741841	0.0103532	0.00381969	0.00785947	0.021725	0.00713604	0.00657753	0.00937291	1.52157	0.372146	0.278537
A0A067NTV2	0.646157	0.627609	0.417274	0.919513	0.240092	0.496924	0.472044	0.806494	0.77208	0.375725	0.281546	Minor extracellular protease vpr; Flags: Precursor [Bacillus subtilis subsp. subtilis str. 168]
A0A067NYT5	16.1203	17.0747	36.5245	25.9382	10.448	26.3442	23.9767	10.5055	0.745098	0.376914	0.282769	Heat shock protein HSS1 [Puccinia graminis]
A0A067NYB4	0.038518	0.0459112	0.0386234	0.0104157	0.0300428	0.064259	0.0145949	0.210917	2.39618	0.377772	0.283745	Probable metal-nicotianamine transporter YSL11; AltName: Full=Protein YELLOW STRIPE LIKE 11; Short=OsYSL11 [Oryza sativa Japonica Group]
A0A067NZH9	0.0361155	0.0343064	0.0449405	0.0592872	0.0153127	0.0715495	0.0646369	0.091773	1.39291	0.37872	0.284789	Glycolipid 2-alpha-mannosyltransferase 2; AltName: Full=Alpha-1,2-mannosyltransferase 2 [Candida albicans SC5314]	GT15.hmm
A0A067P416	0.0558465	0.0624967	0.141416	0.0931343	0.0416548	0.0992681	0.087718	0.0241279	0.716275	0.382341	0.287848	Adenylate kinase; AltName: Full=ATP-AMP transphosphorylase; AltName: Full=ATP:AMP phosphotransferase; AltName: Full=Adenylate kinase cytosolic and mitochondrial; AltName: Full=Adenylate monophosphate kinase [Laccaria bicolor S238N-H82]
A0A067P004	0.0203973	0.0250495	0.0314765	0.0199242	0.036182	0.0370072	0.0483234	0.00957421	1.35354	0.383168	0.288808	Uracil phosphoribosyltransferase; AltName: Full=UMP pyrophosphorylase; AltName: Full=UPRTase [Desulfitobacterium hafniense DCB-2]_x005f_x0001_Q24MM7.1 Uracil phosphoribosyltransferase; AltName: Full=UMP pyrophosphorylase; AltName: Full=UPRTase [Desulfitobacterium hafniense Y51]
A0A067P6Q1	0.0273191	0.0266702	0.00928591	0.0150664	0.0627701	0.0240824	0.0316164	0.00799655	1.61428	0.385777	0.291114	Tyrosine-protein phosphatase yvh1; Short=PTPase yvh1 [Schizosaccharomyces pombe 972h-]
A0A067P6E3	0.574078	0.664211	0.800219	0.916392	0.654974	0.894187	0.839517	0.928465	1.12259	0.387318	0.292617	Histone H2B [Agaricus bisporus]
A0A067NY20	1.18272	1.21689	1.14172	1.59381	1.42114	1.08468	1.04432	1.08167	0.901983	0.393881	0.297922	S-(hydroxymethyl)glutathione dehydrogenase; AltName: Full=Glutathione-dependent formaldehyde dehydrogenase; Short=FALDH; Short=FDH; Short=FLD; Short=GSH-FDH [Candida maltosa]
A0A067N900	0.111822	0.0855759	0.121157	0.10405	0.161116	0.104724	0.0971605	0.12013	1.14322	0.395546	0.299529	Short-chain dehydrogenase/reductase ARMGADRAFT_1018421; AltName: Full=Melleolide biosynthesis cluster protein ARMGADRAFT_1018421 [Armillaria gallica]
A0A067N9E0	0.0373461	0.0360006	0.0371507	0.0324686	0.0316359	0.0462786	0.0288204	0.172894	1.95591	0.395606	0.299923	Protein arginine N-methyltransferase 1.5; Short=AtPMRT15; Short=AtPMRT5; AltName: Full=Shk1 kinase-binding protein 1 homolog [Arabidopsis thaliana]
A0A067NTH6	2.80057	2.98011	2.1733	2.2041	3.52048	3.14804	3.77449	1.66002	1.19147	0.398152	0.302203	60S ribosomal protein L10; AltName: Full=L9; AltName: Full=Large ribosomal subunit protein uL16; AltName: Full=Ubiquinol-cytochrome C reductase complex subunit VI-requiring protein [Saccharomyces cerevisiae S288C]
A0A067P3V0	0.26613	0.142426	0.142901	0.24173	0.159516	0.120746	0.124905	0.235169	0.807295	0.398651	0.302933	Probable low-specificity L-threonine aldolase [Schizosaccharomyces pombe 972h-]
A0A067NLD9	6.35093	6.1869	6.43552	8.53552	6.67249	6.38501	6.3729	5.85979	0.919347	0.39962	0.30402	Transketolase; Short=TK [Aquifex aeolicus VF5]
A0A067PDG8	0.0254993	0.0401615	0.0347992	0.0303825	0.0622029	0.0380402	0.0278277	0.0335147	1.23496	0.40088	0.305331
A0A067ND68	0.00859829	0.0109268	0.00621892	0.00660402	0.0121966	0.00761016	0.00714532	0.0114761	1.18796	0.404096	0.308136	Autophagy-related protein 18 [Ustilago maydis 521]
A0A067NIZ1	0.00422867	0.00637808	0.1165	0.0185218	0.0173223	0.0104199	0.00790621	0.00603114	0.286205	0.405668	0.309692	Importin subunit beta-1; AltName: Full=Importin-95; AltName: Full=Karyopherin subunit beta-1; AltName: Full=Karyopherin-95 [Schizosaccharomyces pombe 972h-]
A0A067NRB4	0.653453	0.642761	0.625353	0.72759	0.580813	0.557616	0.520465	0.768483	0.916283	0.406024	0.310321	Pre-mRNA-processing factor 19; AltName: Full=Plant U-box protein 72; Short=OsPUB72; AltName: Full=RING-type E3 ubiquitin transferase PRP19; AltName: Full=U-box domain-containing protein 72 [Oryza sativa Japonica Group]
A0A067NQ21	0.0792404	0.10948	0.0773712	0.0881191	0.0621265	0.0924022	0.0984115	0.0535842	0.865371	0.408617	0.312662	NPC intracellular sterol transporter 1-related protein 1; AltName: Full=Niemann-Pick type C-related protein 1; Flags: Precursor [Saccharomyces cerevisiae S288C]
A0A067NTK9	0.248121	0.248383	0.343105	0.344683	0.0680388	0.406221	0.422888	1.25664	1.81863	0.409645	0.313809	RutC family protein PH0854 [Pyrococcus horikoshii OT3]
A0A067NF79	0.178875	0.17123	0.145771	0.180413	0.127539	0.0937771	0.0893267	0.234659	0.806315	0.409812	0.314297	Cystathionine beta-synthase; AltName: Full=Beta-thionase; AltName: Full=Serine sulfhydrase [Mus musculus]
A0A067NV33	0.0658056	0.0678413	0.028151	0.0605999	0.258701	0.0465361	0.0683254	0.0465123	1.88884	0.410645	0.315297	60S ribosomal protein L39; AltName: Full=L46 [Candida albicans]
A0A067NGA5	0.55786	0.490802	0.499502	0.510381	0.450164	0.446829	0.424044	0.589077	0.927896	0.412268	0.316906	NEDD8-activating enzyme E1 regulatory subunit [Dictyostelium discoideum]
A0A067P4F3	1.40839	1.54049	1.42082	1.47896	2.17119	1.47487	1.32781	1.58003	1.12058	0.413023	0.31785	Aspartate--tRNA ligase, cytoplasmic; AltName: Full=Aspartyl-tRNA synthetase; Short=AspRS [Schizosaccharomyces pombe 972h-]
A0A067NIM3	0.0119908	0.0269448	0.0209235	0.0220132	0.0162038	0.0174446	0.0246108	0.00655592	0.791661	0.413633	0.318683	Probable translation initiation factor eIF-2B subunit gamma; AltName: Full=eIF-2B GDP-GTP exchange factor subunit gamma [Schizosaccharomyces pombe 972h-]
A0A067NN93	0.269571	0.275785	0.162182	0.252036	0.138901	0.366597	0.346859	0.318077	1.21974	0.413638	0.319051	Prohibitin-2 [Saccharomyces cerevisiae S288C]
A0A067NRB1	6.78683	6.91623	5.06799	6.21242	7.47698	6.27956	6.25595	6.77551	1.07223	0.414314	0.319936	Probable beta-glucosidase I; AltName: Full=Beta-D-glucoside glucohydrolase I; AltName: Full=Cellobiase I; AltName: Full=Gentiobiase I [Aspergillus fumigatus Af293]	GH3.hmm
A0A067NC36	0.134446	0.132386	0.178483	0.165661	0.132761	0.117614	0.0970329	0.185425	0.872101	0.417446	0.322722
A0A067NXK2	0.0125894	0.0193551	0.0322243	0.0106681	0.0301622	0.0279988	0.0253511	0.0130063	1.28972	0.417607	0.323214	Threonine synthase; Short=TS [Schizosaccharomyces pombe 972h-]
A0A067NT24	0.0464119	0.0422066	0.041818	0.0492626	0.0778273	0.0554587	0.0258141	0.0614726	1.22746	0.418391	0.324189	Peroxygenase [Oryza sativa Indica Group]_x005f_x0001_Q7FAX1.1 Peroxygenase [Oryza sativa Japonica Group]
A0A067NVH2	0.0314183	0.0303415	0.0260239	0.108441	0.0461244	0.0285548	0.0121384	0.0330054	0.610641	0.418505	0.324645
A0A067NPB1	0.462746	0.251228	0.227885	0.294478	0.362386	0.359695	0.5739	0.243375	1.24509	0.419037	0.325427	Amiloride-sensitive amine oxidase [copper-containing]; Short=DAO; Short=Diamine oxidase; AltName: Full=Amiloride-binding protein 1; AltName: Full=Amine oxidase copper domain-containing protein 1; AltName: Full=Histaminase; Flags: Precursor [Mus musculus]
A0A067NVB7	0.0249787	0.0173025	0.0277418	0.0377885	0.0174505	0.0238593	0.0227816	0.027035	0.845238	0.420096	0.326618	Tyrosinase P; Flags: Precursor [Aspergillus terreus]_x005f_x0001_Q0CRX0.2 Tyrosinase P; Flags: Precursor [Aspergillus terreus NIH2624]
A0A067NGB9	1.13283	0.933012	0.740466	1.25991	1.48602	1.18347	1.04978	0.921945	1.14141	0.420514	0.327313	L-tryptophan decarboxylase; AltName: Full=Psilocybin biosynthesis decarboxylase [Psilocybe cyanescens]
A0A067NQX1	0.0282906	0.0281516	0.0300609	0.0618917	0.0414699	0.0246578	0.0257016	0.0236617	0.778269	0.421039	0.328092	Nuclear protein localization protein 4 [Cryptococcus neoformans var. neoformans B-3501A]
A0A067NDH9	0.205856	0.225196	0.124921	0.203939	0.219874	0.180091	0.181983	0.304916	1.16706	0.422564	0.329652	Uncharacterized beta-glucan synthesis-associated protein C23H3.11c [Schizosaccharomyces pombe 972h-]	GH16_2.hmm
A0A067N8P9	0.084501	0.104857	0.0726806	0.0418227	0.00215514	0.0756803	0.07887	0.0694135	0.744152	0.423904	0.33107	Uncharacterized protein YEL023C [Saccharomyces cerevisiae S288C]
A0A067NEN6	0.0191005	0.0225109	0.138971	0.0433867	0.0143728	0.0384883	0.0475338	0.017706	0.527309	0.424388	0.331821	Mitochondrial-processing peptidase subunit beta; AltName: Full=Beta-MPP; Flags: Precursor [Lentinula edodes]
A0A067P9I9	0.0148686	0.0168936	0.0269272	0.0213593	0.00877189	0.0147427	0.0104311	0.0282179	0.776572	0.425962	0.333426	Acetyl-coenzyme A synthetase; AltName: Full=Acetate--CoA ligase; AltName: Full=Acyl-activating enzyme [Coprinopsis cinerea okayama7#130]
A0A067PAQ1	0.156989	0.183616	0.177861	0.255071	0.269109	0.199602	0.172461	0.234444	1.13196	0.426747	0.334417	Glutathione-independent glyoxalase DJR-1.1; AltName: Full=Protein DJ-1 homolog 1 [Caenorhabditis elegans]
A0A067NLX2	2.03278	1.91029	1.5688	1.85402	2.3474	1.83275	1.58051	2.36598	1.10328	0.427703	0.335542	Fumarate reductase; Short=FRDS; AltName: Full=FAD-dependent oxidoreductase; AltName: Full=NADH-dependent fumarate reductase [Schizosaccharomyces pombe 972h-]
A0A067NS10	0.23212	0.252007	0.191276	0.251416	0.197339	0.176346	0.127006	0.293478	0.856876	0.429104	0.337018	Ketol-acid reductoisomerase (NADP(+)); Short=KARI; AltName: Full=Acetohydroxy-acid isomeroreductase; Short=AHIR; AltName: Full=Alpha-keto-beta-hydroxylacyl reductoisomerase; AltName: Full=Ketol-acid reductoisomerase type 1; AltName: Full=Ketol-acid reductoisomerase type I [Sulfurisphaera tokodaii str. 7]
A0A067NWK3	0.0595767	0.0565363	0.0289196	0.0391307	0.00111978	0.0380352	0.0287652	0.0646213	0.719695	0.430881	0.338793	NADH-cytochrome b5 reductase 2; AltName: Full=Mitochondrial cytochrome b reductase [Ustilago maydis 521]
A0A067NYQ7	0.0211756	0.0224131	0.201664	0.0338391	0.0457691	0.0230504	0.0300153	0.0212265	0.430185	0.434738	0.342208	Hsp90 co-chaperone AHA1; AltName: Full=Activator of Hsp90 ATPase protein 1 [Saccharomyces cerevisiae S288C]
A0A067NV95	0.7273	0.58939	0.569167	0.579665	0.773831	0.619393	0.55886	0.718519	1.08318	0.434775	0.34262	Uncharacterized protein YIL067C [Saccharomyces cerevisiae S288C]
A0A067N876	0.0933138	0.131398	0.115751	0.0986014	0.0684628	0.18029	0.197223	0.105074	1.25506	0.434906	0.343105	Psi-producing oxygenase A; AltName: Full=Fatty acid oxygenase ppoA; Includes: Linoleate 8R-lipoxygenase; Includes: 9,12-octadecadienoate 8-hydroperoxide 8R-isomerase [Aspergillus fumigatus A1163]
A0A067NQ28	0.0169338	0.0159294	0.014524	0.0107089	0.0096208	0.0222174	0.0229275	0.01519	1.20414	0.435581	0.344021	Class E vacuolar protein-sorting machinery protein HSE1 [Kluyveromyces lactis NRRL Y-1140]
A0A067NSZ7	2.17461	2.25296	1.93891	2.77262	2.42021	2.48742	2.02978	3.23814	1.11341	0.435605	0.344423	Reactive Intermediate Deaminase A, chloroplastic; AltName: Full=2-iminobutanoate/2-iminopropanoate deaminase; Flags: Precursor [Arabidopsis thaliana]
A0A067P386	0.1488	0.171841	0.461634	0.379925	0.157291	0.268757	0.277925	0.172093	0.7538	0.439494	0.347884	Phosphoacetylglucosamine mutase; Short=PAGM; AltName: Full=Acetylglucosamine phosphomutase; AltName: Full=N-acetylglucosamine-phosphate mutase [Candida albicans]
A0A067NCG2	0.0140185	0.0160809	0.014592	0.0119945	0.00911884	0.0119633	0.00789441	0.0188285	0.843333	0.442836	0.350919	Serine/threonine-protein kinase SRPK; Short=PSRPK [Physarum polycephalum]
A0A067NNJ5	0.0370418	0.0396065	0.0292821	0.0391322	0.0466509	0.0612428	0.0469891	0.0205824	1.20958	0.44349	0.351828	Inositol-1,4,5-trisphosphate 5-phosphatase 1; AltName: Full=Synaptojanin-like protein 1 [Schizosaccharomyces pombe 972h-]
A0A067NRI3	0.0216543	0.0238622	0.0137786	0.0291584	0.0345323	0.0117096	0.00513883	0.0131589	0.729645	0.444803	0.35326	Carnitine O-acetyltransferase, mitochondrial; Short=Carnitine acetylase; Flags: Precursor [Saccharomyces cerevisiae S288C]
A0A067NJY1	4.04398	3.87383	3.23631	4.40902	4.87773	3.68983	3.42676	5.27596	1.10969	0.444941	0.353762	Iron-sulfur cluster biogenesis chaperone, mitochondrial; AltName: Full=Heat shock 70 kDa protein; Flags: Precursor [Aspergillus nidulans FGSC A4]
A0A067NMC6	0.00960129	0.0121458	0.0111963	0.0156397	0.0104816	0.00848914	0.00798347	0.0149722	0.862984	0.447279	0.356013	Epoxide hydrolase 1; AltName: Full=CEEH1 [Caenorhabditis elegans]
A0A067PAY4	0.0470206	0.023362	0.0428137	0.0349552	0.0687777	0.00616824	0.00626101	0.0130146	0.635981	0.451158	0.359498	Malignant T-cell-amplified sequence 1; Short=MCT-1 [Xenopus tropicalis]
A0A067P0D5	0.0131294	0.0163343	0.0133689	0.0155371	0.00974388	0.0196117	0.0154792	0.0243421	1.18515	0.453956	0.362126	Chitin synthase 4 [Cryptococcus neoformans var. grubii H99]	GT2.hmm
A0A067NSE2	2.08622	1.7601	0.659732	1.67903	3.56394	1.69201	1.35121	1.51227	1.31274	0.458398	0.366073	60S ribosomal protein L3; AltName: Allergen=Asp f 23 [Aspergillus fumigatus Af293]
A0A067NIF5	0.964481	0.983952	0.476033	0.623489	0.922614	0.566112	0.624515	0.408835	0.827465	0.458743	0.366753	40S ribosomal protein S5 [Neurospora crassa OR74A]
A0A067P2S5	1.95686	2.11507	0.977206	1.51234	3.79524	1.84295	1.65157	1.28561	1.30693	0.458857	0.367247	60S ribosomal protein L16; AltName: Full=Cytoplasmic ribosomal protein 46 [Neurospora crassa OR74A]
A0A067N8A3	0.0234413	0.0312237	0.0195299	0.00392462	0.025418	0.014529	0.0165316	0.0603016	1.49489	0.463069	0.371025	Putative amidohydrolase YtcJ [Bacillus subtilis subsp. subtilis str. 168]
A0A067NX20	0.0311463	0.0156652	0.00731985	0.0213671	0.0235336	0.0189484	0.0191245	0.0325278	1.24684	0.467094	0.374661		CBM13.hmm
A0A067P6V5	0.706084	0.725893	0.739533	0.408476	1.05286	0.239686	0.225885	0.390701	0.739977	0.471387	0.378519
A0A067P3M3	0.0454756	0.047279	0.0429273	0.103025	0.0185147	0.0916467	0.0964668	0.11001	1.32647	0.471443	0.378979	Long chain acyl-CoA synthetase 6, peroxisomal; Short=AtLACS6; Flags: Precursor [Arabidopsis thaliana]
A0A067NRH1	0.0281559	0.0200232	0.0394025	0.0169657	0.0328525	0.0438362	0.0205021	0.0287881	1.20499	0.471586	0.379508	Fumarate hydratase, mitochondrial; Short=Fumarase; Flags: Precursor [Rhizopus arrhizus]
A0A067NFN5	0.0429265	0.0200688	0.0299125	0.0321706	0.0261123	0.0278219	0.0242677	0.0311662	0.874396	0.473805	0.381711
A0A067N3B6	0.114914	0.116952	0.216752	0.227485	0.0145589	0.103254	0.114942	0.259688	0.728354	0.474341	0.38256	Versicolorin reductase [Aspergillus nidulans FGSC A4]
A0A067NES4	0.240096	0.283186	0.245881	0.286333	0.154597	0.320312	0.350833	0.409135	1.16995	0.476307	0.384564	Aminotransferase-like protein FGM3; AltName: Full=C64 cluster protein NRPS5; AltName: Full=Fg3_54 cluster protein FGM3; AltName: Full=Fusaoctaxin A biosynthesis cluster protein FGM3 [Fusarium graminearum PH-1]
A0A067NHE8	0.997664	1.22402	1.74753	1.23694	0.888052	1.14752	1.87327	2.59564	1.24938	0.478895	0.387076
A0A067NS58	0.144803	0.221823	0.247881	0.244014	0.189319	0.191445	0.174803	0.222437	0.906214	0.481584	0.389672	Clathrin heavy chain 1 [Mus musculus]
A0A067P2K4	2.99011	2.60946	0.91748	1.7199	5.10842	1.61855	1.68864	2.67715	1.34671	0.482573	0.390897	60S ribosomal protein L26-2 [Arabidopsis thaliana]
A0A067NSH3	0.952844	0.97346	0.755507	0.682729	0.70737	0.715764	0.93835	0.730996	0.919139	0.484321	0.392739	Probable gamma-glutamyl phosphate reductase; Short=GPR; AltName: Full=Glutamate-5-semialdehyde dehydrogenase; Short=GSA dehydrogenase; AltName: Full=Glutamyl-gamma-semialdehyde dehydrogenase [Schizosaccharomyces pombe 972h-]
A0A067NJU2	46.1323	50.3649	59.2527	65.7987	61.3409	49.0073	52.5676	40.1841	0.916728	0.486432	0.394878	Albumin-2; AltName: Full=PA2 [Pisum sativum]
A0A067N4E9	0.464162	0.401092	0.428639	3.00685	0.415741	0.409178	0.308852	1.08773	0.516539	0.48649	0.395354	Uricase; AltName: Full=Urate oxidase [Aspergillus nidulans FGSC A4]
A0A067NTJ4	0.0044487	0.00854288	0.0103046	0.0108754	0.00732789	0.00739082	0.00558185	0.00901099	0.857776	0.490053	0.398679	Uncharacterized secreted protein ARB_04696; Flags: Precursor [Trichophyton benhamiae CBS 112371]
A0A067NWK5	1.52671	1.49005	1.31921	1.61109	1.27464	1.37179	1.59775	2.86207	1.19492	0.491295	0.400123	Cysteine proteinase 1, mitochondrial; AltName: Full=Bleomycin hydrolase; Short=BLM hydrolase; AltName: Full=Homocysteine-thiolactonase; Short=HTLase; Short=Hcy-thiolactonase; AltName: Full=Leucine aminopeptidase 3; AltName: Full=Y3; Flags: Precursor [Saccharomyces cerevisiae YJM789]
A0A067NTK7	0.0131112	0.0248974	0.120488	0.0427821	0.0647154	0.0131979	0.0121379	0.0300171	0.596527	0.491538	0.400752	Probable T-complex protein 1 subunit eta; Short=TCP-1-eta; AltName: Full=CCT-eta [Schizosaccharomyces pombe 972h-]
A0A067P1R2	0.683731	0.62967	0.935343	0.673094	0.295686	0.988517	0.728635	0.383745	0.820231	0.492238	0.401756	Nascent polypeptide-associated complex subunit alpha; Short=NAC-alpha; AltName: Full=Alpha-NAC; AltName: Allergen=Hom s 2 [Homo sapiens]
A0A067NZG4	0.0251849	0.0348187	0.00474117	0.0359949	0.0461004	0.0265076	0.0410569	0.0159716	1.28685	0.496397	0.405587
A0A067N626	1.21035	1.25706	0.899572	1.06776	1.31235	0.865453	0.891391	0.986799	0.914596	0.497178	0.406662	Uncharacterized protein C11D3.14c [Schizosaccharomyces pombe 972h-]
A0A067NJD2	0.699337	0.876064	0.632359	0.854664	1.13217	0.721106	0.770519	0.767356	1.10734	0.49743	0.407307	Glycerol kinase; Short=GK; Short=Glycerokinase; AltName: Full=ATP-stimulated glucocorticoid-receptor translocation promoter; Short=ASTP; AltName: Full=ATP:glycerol 3-phosphotransferase [Rattus norvegicus]
A0A067P6U6	0.0104939	0.0168074	0.0257325	0.0141958	0.0049829	0.0043135	0.0136882	0.0264826	0.735796	0.49908	0.409096	Alcohol dehydrogenase patD; AltName: Full=Patulin biosynthesis cluster protein D [Penicillium expansum]
A0A067NDA2	0.153578	0.204945	0.133671	0.211572	0.1823	0.160194	0.239403	0.194602	1.10335	0.501377	0.41142	FMN-dependent alpha-hydroxy acid dehydrogenase qulF; AltName: Full=Quinolactacin A2 biosynthesis cluster protein F [Penicillium citrinum]
A0A067NS22	0.088856	0.098007	0.0858682	0.114127	0.0927333	0.102628	0.100634	0.112738	1.05655	0.501503	0.411965	Putative pyridoxal kinase BUD16; AltName: Full=Bud site selection protein 16 [Saccharomyces cerevisiae S288C]
A0A067N2G6	0.19093	0.243109	0.174113	0.154322	0.159286	0.171591	0.181664	0.511886	1.34356	0.503904	0.41438	Aldehyde oxidase GLOX; AltName: Full=Glyoxal oxidase; Short=GLOX; Flags: Precursor [Phanerodontia chrysosporium]	AA5_1.hmm
A0A067NT34	0.103694	0.10735	0.188444	0.0554321	0.0115147	0.142205	0.135136	0.045123	0.734147	0.506254	0.416758	Casein kinase I homolog hhp1 [Schizosaccharomyces pombe 972h-]
A0A067NBS9	0.183433	0.172751	0.206407	0.181184	0.141146	0.262084	0.170495	0.267982	1.13167	0.50635	0.417282	Glutathione synthetase large chain; Short=GSH synthetase large chain; Short=GSH-S; AltName: Full=Glutathione synthase large chain; AltName: Full=Phytochelatin synthetase [Schizosaccharomyces pombe 972h-]
A0A067N976	0.0658804	0.0661557	0.0434105	0.041924	0.0474931	0.0371597	0.0379031	0.0674163	0.873955	0.508962	0.419883	Chitinase 1; Flags: Precursor [Rhizopus microsporus var. oligosporus]	GH18.hmm
A0A067NFH4	0.281043	0.248109	0.148119	0.221713	0.319529	0.265302	0.31969	0.139241	1.16105	0.508975	0.420341	40S ribosomal protein S15; AltName: Full=S12 [Podospora anserina]
A0A067NJA5	0.0199803	0.00659716	0.0468737	0.0533093	0.0356937	0.0411669	0.0399099	0.0428692	1.25938	0.51273	0.423893	FK506-binding protein 1; Short=FKBP; AltName: Full=Peptidyl-prolyl cis-trans isomerase; Short=PPIase; AltName: Full=Rapamycin-binding protein [Cryptococcus neoformans var. grubii H99]
A0A067NUT2	0.0163891	0.0186364	0.0137452	0.0283632	0.0201463	0.0173118	0.0224389	0.0281843	1.14193	0.515142	0.42634	Aldehyde dehydrogenase family 3 member A2; AltName: Full=Aldehyde dehydrogenase 3; AltName: Full=Fatty aldehyde dehydrogenase [Mus musculus]
A0A067P2H1	0.58562	0.619888	0.787311	0.839166	0.576633	0.853488	0.712954	0.98643	1.10506	0.519749	0.43061	NADH-cytochrome b5 reductase 1; AltName: Full=Microsomal cytochrome b reductase [Laccaria bicolor S238N-H82]
A0A067PCV5	0.226246	0.230895	0.192305	0.188377	0.091304	0.123377	0.348801	0.0925412	0.783009	0.520079	0.43134
A0A067P674	0.615368	0.561783	0.577876	0.674631	0.391537	0.529226	0.571349	0.728637	0.914017	0.520374	0.432043	UDP-glucose 4-epimerase; AltName: Full=Galactowaldenase; AltName: Full=UDP-N-acetylgalactosamine 4-epimerase; Short=UDP-GalNAc 4-epimerase; AltName: Full=UDP-N-acetylglucosamine 4-epimerase; Short=UDP-GlcNAc 4-epimerase; AltName: Full=UDP-galactose 4-epimerase [Drosophila melanogaster]
A0A067NVM8	0.0538001	0.0871856	0.167501	0.101783	0.165959	0.154169	0.0887382	0.0878205	1.21063	0.521334	0.433299	Serine--tRNA ligase, cytoplasmic; AltName: Full=Seryl-tRNA synthetase; Short=SerRS; AltName: Full=Seryl-tRNA(Ser/Sec) synthetase [Candida albicans SC5314]
A0A067NHH3	8.55786	9.24475	7.42022	7.83543	6.57889	8.4849	7.41584	8.82327	0.946901	0.527114	0.438566	Aldehyde dehydrogenase; Short=ALDDH; Short=ALDH [Agaricus bisporus]
A0A067NJR9	0.0308088	0.00464126	0.0637387	0.0425953	0.036891	0.0406684	0.0142386	0.0117012	0.729977	0.536723	0.447034	Protein KES1 [Ustilago maydis 521]
A0A067NFC5	1.99382	1.90897	0.599768	1.65349	2.88965	1.42372	1.10931	2.06455	1.21624	0.537462	0.448121	60S ribosomal protein L11 [Eremothecium gossypii ATCC 10895]
A0A067PBM8	1.0832	1.20571	0.986931	1.2293	1.35264	1.00557	1.03606	1.44036	1.07313	0.538286	0.449282	Hydroxyacylglutathione hydrolase, mitochondrial; AltName: Full=Glyoxalase II; Short=Glx II; Flags: Precursor [Bos taurus]
A0A067NUY1	0.0100299	0.0101793	0.0290298	0.0343327	0.00497886	0.00385179	0.0376067	0.0107318	0.684074	0.539975	0.451166	NADH:flavin oxidoreductase FG08077; AltName: Full=Butenolide biosynthesis cluster protein FG08077 [Fusarium graminearum PH-1]
A0A067PAB9	4.91685	5.03764	3.46813	4.88414	4.82786	4.38333	4.21271	6.62179	1.09499	0.540994	0.452494	Heat shock protein 60, mitochondrial; AltName: Full=60 kDa chaperonin; AltName: Full=Protein Cpn60; Flags: Precursor [Paracoccidioides lutzii Pb01]
A0A067NJ67	0.0461224	0.0366674	0.0177827	0.0412924	0.0205756	0.0493471	0.0322466	0.0748382	1.24772	0.541353	0.45327	Squalestatin S1 biosynthesis cluster protein L1; Flags: Precursor [Phoma sp. MF5453]
A0A067NSD9	0.00658382	0.00611686	0.006603	0.00937698	0.00808343	0.00707212	0.00691682	0.00325148	0.88296	0.54328	0.455361
A0A067PDE5	0.0580729	0.0718989	0.0556728	0.0678171	0.059651	0.0522904	0.0174997	0.0852233	0.84693	0.545403	0.45762	Probable glucan 1,3-beta-glucosidase D; AltName: Full=Exo-1,3-beta-glucanase D [Aspergillus niger CBS 513.88]	GH5_9.hmm
A0A067NFI5	0.261115	0.264333	0.272902	0.235724	0.303907	0.283639	0.191793	0.343267	1.08561	0.546477	0.459002	Pre-mRNA-splicing factor PRP46; AltName: Full=Pre-mRNA-processing protein 46 [Cryptococcus neoformans var. neoformans JEC21]
A0A067P3M0	0.0689212	0.0680969	0.0715598	0.127404	0.0606544	0.0986898	0.0921894	0.140308	1.16626	0.546984	0.459909	Ribonuclease T2; Short=RNase T2; Flags: Precursor [Aspergillus oryzae RIB40]
A0A067NV28	1.4095	1.12599	0.737361	0.636543	0.888938	1.07023	1.17062	1.29415	1.13162	0.548951	0.462046	Cyanovirin-N homolog; Short=CV-N homolog [Neurospora crassa OR74A]
A0A067NSW3	0.0316084	0.0272887	0.0291204	0.0301741	0.101259	0.0057502	0.00671103	0.0670747	1.52967	0.554087	0.466856	Pheromone-processing carboxypeptidase kex1; AltName: Full=Carboxypeptidase D; Flags: Precursor [Neurospora crassa OR74A]
A0A067P216	0.00972468	0.0164449	0.0263398	0.0131001	0.00693985	0.012183	0.0151943	0.020019	0.828175	0.55678	0.469615	Serine/threonine-protein kinase SKY1; Short=SRPK [Saccharomyces cerevisiae S288C]
A0A067NXK1	2.09589	2.2102	1.51461	2.07322	1.86182	1.71013	1.91587	1.98506	0.946664	0.562962	0.475324	NADH:flavin oxidoreductase FG08077; AltName: Full=Butenolide biosynthesis cluster protein FG08077 [Fusarium graminearum PH-1]
A0A067P3H0	0.184444	0.257596	0.272553	0.247448	0.170862	0.270279	0.160126	0.272192	0.907922	0.567377	0.479551	Ribose-phosphate pyrophosphokinase 2; AltName: Full=Phosphoribosyl pyrophosphate synthase 2 [Schizosaccharomyces pombe 972h-]
A0A067NWH0	2.61479	2.66624	2.21604	2.90986	2.06757	1.68048	1.62259	3.73933	0.875374	0.569528	0.48187	Calnexin; Flags: Precursor [Cryptococcus neoformans var. grubii H99]
A0A067NNI1	0.161552	0.167229	0.202783	0.173394	0.130511	0.117575	0.185875	0.211594	0.915736	0.572097	0.484547	2-amino-3-carboxymuconate-6-semialdehyde decarboxylase; AltName: Full=Picolinate carboxylase [Homo sapiens]
A0A067NDY3	0.313099	0.304208	0.32259	0.313351	0.26389	0.355158	0.330229	0.360414	1.04504	0.572701	0.485562	ATP phosphoribosyltransferase; Short=ATP-PRT; Short=ATP-PRTase [Yarrowia lipolytica CLIB122]
A0A067NIS0	0.0193623	0.0345321	0.0359649	0.0477665	0.0385456	0.0373508	0.0404816	0.0358972	1.10644	0.576961	0.489681	Serine/threonine-protein phosphatase 6 catalytic subunit; Short=PP6C [Dictyostelium discoideum]
A0A067NG97	0.109243	0.142814	0.0820481	0.128035	0.0854164	0.128474	0.112704	0.202886	1.14572	0.581003	0.493623	Strobilurin A biosynthesis cluster protein l1 [Strobilurus tenacellus]
A0A067N857	0.146825	0.0158405	0.0504445	0.1887	0.0345009	0.0379818	0.0514833	0.160131	0.707044	0.581485	0.494544
A0A067NTY8	1.0446	0.610925	0.709888	0.782432	0.70851	0.941902	0.762075	1.00756	1.08647	0.583341	0.496635
A0A067P8C7	0.0313188	0.0268419	0.0509334	0.0378182	0.0306538	0.0551045	0.013042	0.0238149	0.834616	0.58342	0.497215
A0A067NP02	0.252923	0.201714	0.192105	0.254136	0.281407	0.16513	0.118334	0.240538	0.894027	0.583558	0.497847
A0A067NVS1	1.02604	1.07349	1.054	1.51072	1.28519	1.20832	1.19874	1.25624	1.06094	0.584414	0.499091	Peptidase S41 family protein ustP; AltName: Full=Ustiloxin B biosynthesis protein P [Aspergillus flavus NRRL3357]
A0A067N9Z0	0.254921	0.272981	0.207933	0.229944	0.179199	0.233977	0.337676	0.306252	1.09456	0.585107	0.500197	Formamidase; AltName: Full=Formamide amidohydrolase [Methylophilus methylotrophus]
A0A067NCD3	0.0151756	0.0404032	0.0830789	0.0752403	0.0349561	0.0395045	0.0411826	0.059084	0.816871	0.590623	0.505432	Transaldolase [Schizosaccharomyces pombe 972h-]
A0A067NLG7	0.366612	0.398588	0.341337	0.420003	0.3717	0.306736	0.424322	0.356307	0.955799	0.593696	0.508584	Cysteine synthase 1; Short=CS 1; AltName: Full=O-acetylserine (thiol)-lyase 1; Short=OAS-TL 1; AltName: Full=O-acetylserine sulfhydrylase 1; AltName: Full=O-succinylserine sulfhydrylase; Flags: Precursor [Neurospora crassa OR74A]
A0A067NW47	1.87061	1.79297	1.48268	1.49634	2.41598	2.091	1.62916	1.17513	1.10066	0.595244	0.510434	40S ribosomal protein S2 [Ictalurus punctatus]
A0A067NS51	5.06074	5.35809	2.84694	3.09287	4.48534	3.58694	3.48739	3.17356	0.900639	0.59689	0.51237	40S ribosomal protein S3-A; AltName: Full=S1A [Xenopus laevis]
A0A067PA79	0.189844	0.160049	0.28016	0.140778	0.133463	0.23496	0.344911	0.181045	1.16028	0.59691	0.512912	Mitochondrial import receptor subunit tom40; AltName: Full=Protein MOM38; AltName: Full=Translocase of outer membrane 40 kDa subunit [Neurospora crassa OR74A]
A0A067P897	0.235473	0.264523	0.160014	0.186184	0.177449	0.190393	0.208278	0.212584	0.93206	0.59783	0.514228	Ornithine carbamoyltransferase, mitochondrial; AltName: Full=Ornithine transcarbamylase; Short=OTCase; Flags: Precursor [Trametes hirsuta]
A0A067P420	0.154586	0.207879	0.125659	0.0908326	0.0772618	0.196227	0.200505	0.19129	1.14911	0.597881	0.514798	V-type proton ATPase subunit a; Short=V-ATPase a subunit; AltName: Full=Vacuolar ATPase 98 kDa subunit; AltName: Full=Vacuolar proton pump a subunit; AltName: Full=Vacuolar proton translocating ATPase subunit a [Neurospora crassa OR74A]
A0A067NT65	0.818464	0.850979	0.649331	0.867355	0.97851	0.567259	0.635512	0.771539	0.926773	0.59929	0.516538
A0A067NWZ6	0.14996	0.221288	0.190093	0.194709	0.136536	0.269019	0.220792	0.198723	1.09129	0.605881	0.522752	Allantoinase [Saccharomyces cerevisiae S288C]
A0A067N481	0.514497	0.457556	0.490453	0.585447	0.358029	0.428614	0.526432	0.602603	0.935411	0.609456	0.526373	Beta-xylosidase; AltName: Full=1,4-beta-D-xylan xylohydrolase; AltName: Full=Xylan 1,4-beta-xylosidase [Phanerodontia chrysosporium]	GH5_22.hmm
A0A067NT79	0.0257516	0.0303228	0.0338989	0.0243138	0.0177218	0.029349	0.0525424	0.0313904	1.14627	0.614074	0.530901	Lipoamide acyltransferase component of branched-chain alpha-keto acid dehydrogenase complex, mitochondrial; AltName: Full=Branched-chain alpha-keto acid dehydrogenase complex component E2; Short=BCKAD-E2; Short=BCKADE2; AltName: Full=Dihydrolipoamide acetyltransferase component of branched-chain alpha-keto acid dehydrogenase complex; AltName: Full=Dihydrolipoamide branched chain transacylase; Alt…
A0A067P829	0.08142	0.0308737	0.0417087	0.0239177	0.0248181	0.0585252	0.0285679	0.117899	1.29165	0.627181	0.542785
A0A067NQ58	2.60876	1.75537	1.64207	2.20158	2.72252	2.3271	1.64428	2.14885	1.07736	0.63197	0.547485	Proteasome subunit beta type-6; AltName: Full=Differentiation-associated proteasome subunit 1; Short=DAPS-1; Flags: Precursor [Dictyostelium discoideum]
A0A067PBT5	1.19952	1.24747	1.67705	1.31749	1.38274	1.61149	1.92093	0.983698	1.08404	0.634661	0.550374	Probable pyridoxal 5'-phosphate synthase subunit PDX1; Short=PLP synthase subunit PDX1 [Schizosaccharomyces pombe 972h-]
A0A067N2U6	0.258578	0.22263	0.202907	0.192661	0.299673	0.20685	0.159744	0.127943	0.90583	0.634812	0.551063
A0A067NLU1	0.0214309	0.0217732	0.0192786	0.0241459	0.0262033	0.0170292	0.017463	0.0349954	1.10461	0.636535	0.553119	Anaphase-promoting complex subunit 10; Short=APC10; AltName: Full=Cyclosome subunit 10 [Arabidopsis thaliana]
A0A067NMU1	0.0157253	0.0131864	0.0292034	0.0270911	0.00813126	0.0242728	0.025973	0.0154555	0.866517	0.639422	0.55619	Pyruvate dehydrogenase E1 component subunit beta, mitochondrial; AltName: Full=Pyruvate dehydrogenase complex component E1 beta; Short=PDHE1-B; Flags: Precursor [Saccharomyces cerevisiae S288C]
A0A067N6B4	0.264336	0.269459	0.103434	0.151923	0.0669265	0.166473	0.179432	0.262611	0.855912	0.639431	0.55676	Putative epoxide hydrolase; AltName: Full=Epoxide hydratase; Flags: Precursor [Stigmatella aurantiaca DW4/3-1]
A0A067PB25	0.0195751	0.0178663	0.0192179	0.00658142	0.00935636	0.00861695	0.0191429	0.0180345	0.872076	0.644745	0.561955	Zinc-type alcohol dehydrogenase-like protein YogA; AltName: Full=Phomenoic acid biosynthesis cluster protein YogA [Leptosphaeria maculans JN3]
A0A067N561	0.0237534	0.052713	0.056071	0.114972	0.0709798	0.0523476	0.0343588	0.0490009	0.835069	0.646177	0.563771
A0A067NSA4	0.0159658	0.0157069	0.0107249	0.0160284	0.00439983	0.0176233	0.0196155	0.0092281	0.870617	0.646398	0.564533	Mitochondrial carnitine/acylcarnitine carrier protein; AltName: Full=Carnitine/acylcarnitine translocase; Short=CAC; AltName: Full=Solute carrier family 25 member 20 [Macaca fascicularis]
A0A067NVK6	0.406505	0.475976	0.181535	0.399879	0.31741	0.253534	0.22581	0.496946	0.883738	0.646849	0.565495	Ferrochelatase, mitochondrial; AltName: Full=Heme synthase; AltName: Full=Protoheme ferro-lyase; Flags: Precursor [Xenopus laevis]
A0A067NU88	0.123063	0.0750665	0.109027	0.118203	0.0832826	0.0690817	0.119447	0.121019	0.923527	0.648964	0.567915
A0A067NKT0	0.0494959	0.0467116	0.135249	0.223079	0.0781384	0.0740976	0.060492	0.151024	0.800272	0.649564	0.569011
A0A067NV48	0.956156	0.939846	0.978966	1.43518	0.826561	0.753662	1.02882	1.35692	0.920145	0.650281	0.570211	Alcohol dehydrogenase 3; AltName: Full=Alcohol dehydrogenase III; Short=ADH III [Aspergillus nidulans FGSC A4]
A0A067NY57	0.213947	0.211639	0.295666	0.283201	0.154892	0.170889	0.167227	0.391933	0.881018	0.651607	0.571947	Acetylornithine aminotransferase, mitochondrial; Short=ACOAT; Flags: Precursor [Neurospora crassa OR74A]
A0A067NYW6	0.00960142	0.00742028	0.0219295	0.0129837	0.0157206	0.0174013	0.0264238	0.00333655	1.21079	0.651796	0.572686	Succinate dehydrogenase cytochrome b560 subunit, mitochondrial; AltName: Full=Integral membrane protein CII-3; AltName: Full=QPs-1; Short=QPs1; Flags: Precursor [Cricetulus griseus]
A0A067NCG9	0.0124174	0.0258003	0.00632287	0.0219178	0.00667951	0.0081869	0.0369784	0.0319667	1.26111	0.652707	0.574061
A0A067NHR9	0.180043	0.159246	0.0676861	0.0870447	0.22742	0.0969402	0.0922981	0.155533	1.15824	0.656418	0.577902	Uncharacterized endoplasmic reticulum membrane protein C1709.03; Flags: Precursor [Schizosaccharomyces pombe 972h-]
A0A067NQ82	0.026736	0.0293345	0.0238974	0.0156216	0.0113222	0.0119248	0.0225222	0.0370258	0.866152	0.656568	0.578611	V-type proton ATPase subunit d; Short=V-ATPase subunit d; AltName: Full=V-ATPase 41 kDa subunit; AltName: Full=Vacuolar proton pump subunit d [Neurospora crassa OR74A]
A0A067NP31	0.350232	0.280457	0.252774	0.57557	0.254199	0.268739	0.314695	0.457845	0.887901	0.656802	0.579396	Putative pyruvate decarboxylase C3G9.11c [Schizosaccharomyces pombe 972h-]
A0A067NYS2	0.0190938	0.0248634	1.2467	0.0213781	0.173191	0.686049	0.939371	0.187535	1.51379	0.659575	0.582422	Probable alpha-galactosidase B; AltName: Full=Melibiase B; Flags: Precursor [Rasamsonia emersonii]	GH27.hmm
A0A067NIZ7	0.976154	1.0352	1.09615	0.998717	1.04092	1.03419	1.01042	1.07619	1.01352	0.660095	0.583461	Alanine--glyoxylate aminotransferase 1 [Saccharomyces cerevisiae S288C]
A0A067P1F3	0.0777706	0.0756601	0.0811447	0.0693716	0.0477482	0.0995447	0.0803113	0.100492	1.07945	0.66186	0.585603	Oligo-1,6-glucosidase; AltName: Full=Dextrin 6-alpha-D-glucanohydrolase; AltName: Full=Oligosaccharide alpha-1,6-glucosidase; AltName: Full=Sucrase-isomaltase; Short=Isomaltase [Parageobacillus thermoglucosidasius]	GH13_40.hmm
A0A067NPM1	0.013322	0.0308912	0.0225776	0.0185219	0.0077948	0.0145237	0.025245	0.0269875	0.873856	0.663236	0.587404	Superoxide dismutase [Cu-Zn] [Cryptococcus gattii VGIII]
A0A067PBM1	0.155493	0.164822	0.183066	0.168752	0.13585	0.174277	0.16236	0.245579	1.06834	0.663432	0.588161
A0A067NKC5	0.360444	0.381926	0.384613	0.399844	0.333695	0.414392	0.355185	0.49216	1.04493	0.666722	0.591664	Glycerol 2-dehydrogenase (NADP(+)); AltName: Full=Galactose-inducible crystallin-like protein 1 [Saccharomyces cerevisiae S288C]
A0A067NS84	0.0255229	0.0142634	0.0489295	0.00554905	0.0597427	0.033832	0.0100483	0.0168499	1.27803	0.667987	0.593375	3-phytase A; AltName: Full=Allergen Asp n 25 homolog; Flags: Precursor [Trichophyton benhamiae CBS 112371]
A0A067NE56	0.0306292	0.0347463	0.0140089	0.0231145	0.00989093	0.0285345	0.0227548	0.029839	0.888002	0.671751	0.597309	Acyl-CoA ligase sidI; AltName: Full=Siderophore biosynthesis protein I [Aspergillus fumigatus Af293]
A0A067NIF3	0.473403	0.464559	0.493437	0.500734	0.191537	0.720226	0.794984	0.479051	1.13129	0.673471	0.59943	Probable serine carboxypeptidase ARB_06414; Flags: Precursor [Trichophyton benhamiae CBS 112371]
A0A067NIB3	0.103934	0.142549	0.134598	0.748961	0.149799	0.231379	0.254384	0.207237	0.745813	0.677924	0.60399	Protein DlpA [Legionella pneumophila subsp. pneumophila str. Philadelphia 1]
A0A067NXL8	0.05047	0.0605384	0.0463669	0.0366988	0.0516934	0.044419	0.0404834	0.0721883	1.0758	0.685989	0.611779	Adrenodoxin homolog, mitochondrial; AltName: Full=Mitochondrial ferredoxin; Flags: Precursor [Saccharomyces cerevisiae S288C]
A0A067NGP4	0.0913027	0.0694111	0.0592336	0.0598434	0.0379295	0.0870319	0.0748382	0.0578195	0.920757	0.687105	0.613379
A0A067NU43	8.54024	8.31503	6.33253	6.8059	9.0815	7.39783	7.3501	7.33973	1.03919	0.688271	0.615025	Adenosine kinase [Schizophyllum commune]
A0A067NAR8	0.245483	0.203404	0.170702	0.234107	0.16621	0.156444	0.237679	0.244889	0.94322	0.688423	0.615767	5-aminovalerate aminotransferase DavT; AltName: Full=5-aminovalerate transaminase; AltName: Full=Delta-aminovalerate aminotransferase [Pseudomonas aeruginosa PAO1]
A0A067NKS1	0.016033	0.0158583	0.0111	0.013264	0.0186516	0.0114702	0.0148538	0.0144395	1.05617	0.690226	0.617986	Serine protease Hip1; Flags: Precursor [Mycobacterium tuberculosis variant bovis AF2122/97]_x005f_x0001_P9WHR2.1 Serine protease Hip1; AltName: Full=Carboxylesterase A; Flags: Precursor [Mycobacterium tuberculosis CDC1551]_x005f_x0001_P9WHR3.1 Serine protease Hip1; AltName: Full=Hydrolase important for pathogenesis 1; AltName: Full=Serine hydrolase Hip1; Flags: Precursor [Mycobacterium tuberculos…
A0A067NEN1	0.797528	0.882763	1.24952	1.19978	0.620874	0.941546	1.16006	1.12753	0.932301	0.690883	0.619182	Type-1 glutamine synthetase 1; Short=Type-1 GS 1; AltName: Full=Type-1 glutamate--ammonia ligase 1 [Dictyostelium discoideum]
A0A067NF71	0.00895042	0.0168542	0.0186195	0.0254885	0.00432605	0.0205395	0.0218393	0.035156	1.1709	0.695638	0.624055	Probable glucan 1,3-beta-glucosidase D; AltName: Full=Exo-1,3-beta-glucanase D [Aspergillus terreus NIH2624]	GH5_9.hmm
A0A067NKQ9	0.0378066	0.0235298	0.0243988	0.0285784	0.045285	0.0117647	0.0253058	0.0188677	0.885487	0.699653	0.628272	Versiconal hemiacetal acetate reductase; AltName: Full=VHA reductase [Aspergillus parasiticus]
A0A067P3K1	0.0409203	0.0379502	0.0234168	0.0336288	0.0363435	0.0294235	0.0290217	0.0515994	1.07705	0.703098	0.631984
A0A067P352	1.2048	1.29269	1.14656	1.30916	1.14256	1.25301	1.22281	1.45327	1.02391	0.714518	0.642878	Hydrolase C26A3.11 [Schizosaccharomyces pombe 972h-]
A0A067NX24	0.37394	0.391182	0.258891	0.45346	0.373046	0.348715	0.391748	0.432084	1.04611	0.719472	0.647968	Endochitinase B1; AltName: Full=Chitinase B1; Flags: Precursor [Aspergillus fumigatus Af293]_x005f_x0001_Q873X9.1 Endochitinase B1; AltName: Full=Chitinase B1; Flags: Precursor [Aspergillus fumigatus]	GH18.hmm
A0A067NFJ2	0.0848112	0.114515	0.154284	0.240462	0.103248	0.154961	0.101876	0.175529	0.901598	0.721331	0.650277	Thiamine thiazole synthase; AltName: Full=Thiazole biosynthetic enzyme [Coprinopsis cinerea okayama7#130]
A0A067N8P0	0.0221049	0.0192856	0.0233217	0.0205078	0.0243433	0.0170602	0.0198789	0.0278219	1.04558	0.722537	0.651999
A0A067NVU0	0.0122701	0.0790147	0.0404967	0.184277	0.00724469	0.039763	0.0148165	0.174102	0.746462	0.724438	0.654352	Ribonuclease Le2; Short=RNase Le2 [Lentinula edodes]
A0A067NT90	6.8181	6.63821	5.31207	6.47806	6.00478	5.89546	5.47521	7.14275	0.971154	0.724548	0.655089	Argininosuccinate synthase; AltName: Full=Citrulline--aspartate ligase [Schizosaccharomyces pombe 972h-]
A0A067NUY3	0.909149	0.94127	1.15868	1.10725	1.11034	1.10224	1.00961	0.99397	1.02424	0.73203	0.662497	Lactoylglutathione lyase; AltName: Full=Aldoketomutase; AltName: Full=Glyoxalase I; Short=Glx I; AltName: Full=Ketone-aldehyde mutase; AltName: Full=Methylglyoxalase; AltName: Full=S-D-lactoylglutathione methylglyoxal lyase [Brassica juncea]
A0A067NG95	1.48547	1.51104	1.44447	1.69053	1.24835	1.50554	1.49951	1.71814	0.97391	0.732644	0.663697	Dipeptidyl peptidase family member 6 [Caenorhabditis elegans]
A0A067NV82	14.9772	15.5329	15.905	15.9211	12.7298	15.7118	14.946	17.4626	0.97616	0.734211	0.665762	Pyruvate kinase; Short=PK [Agaricus bisporus]
A0A067NWV6	0.0967076	0.0997642	0.090828	0.0901489	0.0848909	0.0949086	0.142871	0.0157512	0.896604	0.735048	0.667168	Small nuclear ribonucleoprotein Sm D3; Short=Sm-D3; AltName: Full=snRNP core protein D3 [Drosophila melanogaster]
A0A067NJ89	0.0242955	0.0259841	0.0257883	0.0249176	0.00559282	0.0276569	0.0241068	0.0605073	1.16714	0.736434	0.669073	Glucosylceramidase; AltName: Full=Endoglycoceramidase-related protein 1; Short=EGCrP1 [Aspergillus fumigatus]	GH5_12.hmm
A0A067N9G4	0.0432835	0.0431577	0.0798281	0.0217898	0.0423097	0.0492674	0.0498464	0.0278153	0.899924	0.737275	0.670486	Glycerophosphocholine permease GIT4; Short=GroPCho permease GIT4; AltName: Full=Glycerophosphodiester transporter GIT4 [Candida albicans SC5314]
A0A067NET3	0.121485	0.126918	0.145268	0.234985	0.0859377	0.184482	0.1791	0.129862	0.921622	0.738164	0.671943	Adenosine 5'-monophosphoramidase hnt1; AltName: Full=Histidine triad nucleotide-binding protein HNT1; Short=HINT; AltName: Full=Hit family protein 1 [Schizosaccharomyces pombe 972h-]
A0A067NZ85	0.941988	0.901652	0.711066	0.632573	0.827116	0.643068	0.979019	0.87732	1.04369	0.745466	0.679246
A0A067NH60	0.0299066	0.027165	0.0230534	0.0120886	0.0381966	0.0267841	0.0181781	0.0173849	1.09034	0.750064	0.684095	Probable alpha-galactosidase B; AltName: Full=Melibiase B; Flags: Precursor [Aspergillus clavatus NRRL 1]	GH27.hmm
A0A067NVI3	0.0529819	0.0524293	0.0258033	0.0335979	0.044148	0.0181354	0.0222946	0.0635335	0.898668	0.752302	0.686798	Autophagy-related protein 27; Flags: Precursor [Fusarium graminearum PH-1]
A0A067NUP7	2.95838	3.09364	3.69567	3.78339	3.22876	3.00983	3.55341	4.16865	1.03175	0.754357	0.689337	Aspartate aminotransferase, mitochondrial; Short=mAspAT; AltName: Full=Fatty acid-binding protein; Short=FABP-1; AltName: Full=Glutamate oxaloacetate transaminase 2; AltName: Full=Kynurenine aminotransferase 4; AltName: Full=Kynurenine aminotransferase IV; AltName: Full=Kynurenine--oxoglutarate transaminase 4; AltName: Full=Kynurenine--oxoglutarate transaminase IV; AltName: Full=Plasma membrane-a…
A0A067NC19	0.0431306	0.0542298	0.028384	0.0643292	0.0897023	0.0499741	0.0292782	0.0410898	1.10507	0.756268	0.691749	ATP-dependent RNA helicase dbp6 [Schizosaccharomyces pombe 972h-]
A0A067N669	0.00533329	0.00421136	0.00618871	0.00902146	0.00652213	0.00402531	0.004096	0.00826139	0.925267	0.76078	0.696545	Beta-glucan synthesis-associated protein KRE6; AltName: Full=Killer toxin-resistance protein 6 [Saccharomyces cerevisiae S288C]	GH16_2.hmm
A0A067NKJ0	1.30219	1.51624	1.31379	1.53387	1.39513	1.2221	1.18304	1.69556	0.969951	0.762115	0.698438	Diphosphomevalonate decarboxylase; AltName: Full=Mevalonate pyrophosphate decarboxylase; Short=MPD; AltName: Full=Mevalonate-5-diphosphate decarboxylase; Short=MDD; Short=MDDase [Ganoderma lucidum]
A0A067N4W1	0.0062997	0.00509939	0.00651487	0.00728484	0.00656202	0.00349556	0.00677127	0.0102562	1.07486	0.763513	0.700391	2-(acetamidomethylene)succinate hydrolase; AltName: Full=alpha-(N-acetylaminomethylene)succinic acid amidohydrolase; Short=AAMS amidohydrolase [Mesorhizobium japonicum MAFF 303099]
A0A067P4P1	4.67239	4.63503	1.84745	2.31313	3.6768	2.79788	2.9332	3.0547	0.925347	0.764267	0.701754	40S ribosomal protein S11-A [Schizosaccharomyces pombe 972h-]_x005f_x0001_P0CT74.1 40S ribosomal protein S11-B [Schizosaccharomyces pombe 972h-]
A0A067P6J0	0.247789	0.276521	0.200689	0.254635	0.276062	0.229031	0.305597	0.203792	1.03557	0.766732	0.704692
A0A067NAB0	0.198908	0.206217	0.0361272	0.0558745	0.252663	0.0119262	0.0379028	0.110291	0.830337	0.775383	0.713325	Oxalate decarboxylase OxdC [Bacillus subtilis subsp. subtilis str. 168]
A0A067NTY2	1.12606	1.19861	1.11779	1.44045	1.09717	1.06552	0.994824	1.54872	0.963819	0.775794	0.714386	Uncharacterized protein PYUK71.03c [Schizosaccharomyces pombe 972h-]
A0A067NQ78	0.00683975	0.00925445	0.00775381	0.0107259	0.00824048	0.00533861	0.00913668	0.0102461	0.953374	0.776425	0.71565	Protein rot1; Flags: Precursor [Botrytis cinerea B05.10]
A0A067NZV1	0.0363586	0.0403981	0.0440781	0.0409504	0.0390785	0.0410529	0.0456162	0.0321958	0.976255	0.777301	0.717141	13 kDa ribonucleoprotein-associated protein [Ustilago maydis 521]
A0A067NM46	1.526	1.5648	1.28169	1.00341	1.59843	1.27919	1.09754	1.60725	1.03841	0.784256	0.724247	1,5-anhydro-D-fructose reductase; Short=Anhydrofructose reductase; AltName: Full=1,5-anhydro-D-fructose reductase (1,5-anhydro-D-mannitol-forming) [Ensifer adhaerens]	GH109.hmm
A0A067P1V9	0.11615	0.123734	0.130071	0.083516	0.0696355	0.115793	0.164053	0.0759552	0.938179	0.784814	0.725452	Probable small nuclear ribonucleoprotein E; Short=snRNP-E; AltName: Full=Sm protein E; Short=Sm-E; Short=SmE [Drosophila melanogaster]
A0A067NX55	0.00903067	0.0083508	0.016236	0.0112058	0.0124648	0.0167829	0.00749041	0.00432725	0.91616	0.785195	0.726495	Dolichyl-phosphate-mannose--protein mannosyltransferase 1; Short=Protein mannosyltransferase 1 [Candida albicans SC5314]	GT39.hmm
A0A067NDG4	0.0535088	0.0569727	0.0125531	0.0435374	0.0313834	0.0414639	0.0473466	0.0595896	1.07931	0.789367	0.73105	Cystathionine gamma-lyase; Short=gamma-CTLase; AltName: Full=Gamma-cystathionase; AltName: Full=Sulfur transfer protein 1 [Saccharomyces cerevisiae S288C]
A0A067NT54	0.125635	0.12537	0.093477	0.144073	0.149173	0.126955	0.208186	0.0446481	1.08271	0.791411	0.733638	40S ribosomal protein S19-A; AltName: Full=S16-A [Schizosaccharomyces pombe 972h-]
A0A067NYU9	0.118597	0.113257	0.0940988	0.123143	0.0872699	0.15018	0.131289	0.0550464	0.943641	0.793476	0.736251	Putative epoxide hydrolase; AltName: Full=Epoxide hydratase; Flags: Precursor [Stigmatella aurantiaca DW4/3-1]
A0A067NWC9	0.03511	0.0291737	0.0479487	0.0491488	0.0185127	0.0441286	0.0513532	0.0379982	0.941824	0.794648	0.738038	60S ribosomal protein L12 [Canis lupus familiaris]_x005f_x0001_P30050.1 60S ribosomal protein L12; AltName: Full=Large ribosomal subunit protein uL11 [Homo sapiens]_x005f_x0001_P61284.1 60S ribosomal protein L12 [Bos taurus]
A0A067P9V9	0.939194	1.00394	0.695369	0.905559	0.974521	0.801723	0.90446	0.776321	0.97544	0.798485	0.742303	Probable argininosuccinate lyase; Short=ASAL; AltName: Full=Arginosuccinase [Schizosaccharomyces pombe 972h-]
A0A067NMS3	0.0761555	0.0929388	0.142199	0.114101	0.0740919	0.126985	0.113717	0.131138	1.04828	0.799127	0.743603	Uncharacterized trans-sulfuration enzyme YHR112C [Saccharomyces cerevisiae S288C]
A0A067N8Q7	0.0473999	0.0469439	0.0413526	0.045887	0.0424843	0.037325	0.0383877	0.0579988	0.97033	0.801896	0.746885	Uncharacterized protein C1840.07c; Flags: Precursor [Schizosaccharomyces pombe 972h-]
A0A067NI74	0.0572638	0.0460208	0.0548822	0.063636	0.0313491	0.0594343	0.0517105	0.0698785	0.957482	0.804278	0.74981	FMN-dependent alpha-hydroxy acid dehydrogenase qulF; AltName: Full=Quinolactacin A2 biosynthesis cluster protein F [Penicillium citrinum]
A0A067PAT1	0.020878	0.0343494	0.0310434	0.0340275	0.0398887	0.0138555	0.0460085	0.0106389	0.917648	0.808322	0.754292	Probable E3 ubiquitin-protein ligase hulA; AltName: Full=HECT ubiquitin ligase A; AltName: Full=HECT-type E3 ubiquitin transferase hulA [Aspergillus niger CBS 513.88]
A0A067NNM6	0.0209264	0.00967132	0.0165023	0.0345104	0.0188978	0.0189618	0.0145848	0.0234027	0.92938	0.808701	0.755356	NADPH-dependent conjugated polyketone reductase C1; Short=CPR; AltName: Full=2-dehydropantolactone reductase (A-specific); AltName: Full=Ketopantoyl-lactone reductase [Candida parapsilosis]
A0A067NWY8	0.0438374	0.0243279	0.032763	0.0357855	0.0405853	0.036277	0.0376503	0.0272209	1.03672	0.809341	0.756666
A0A067NRR6	0.123112	0.119928	0.202469	0.193045	0.179804	0.19749	0.16216	0.125508	1.04136	0.815411	0.763058	60S acidic ribosomal protein P2; AltName: Allergen=Fus c 1 [Fusarium culmorum]
A0A067NCL8	0.180276	0.154053	0.18873	0.216365	0.105613	0.172771	0.163498	0.263006	0.953294	0.817362	0.765603	Probable aminomethyltransferase, mitochondrial; AltName: Full=Glycine cleavage system T protein; Short=GCVT; Flags: Precursor [Schizosaccharomyces pombe 972h-]
A0A067P4S0	0.471061	0.462306	0.294427	0.388447	0.134804	0.181282	0.829552	0.306131	0.898238	0.817394	0.766351	NADH-ubiquinone oxidoreductase 51 kDa subunit, mitochondrial; AltName: Full=Complex I-51kD; Short=CI-51kD; Flags: Precursor [Neurospora crassa OR74A]
A0A067NVZ7	1.11824	1.0408	1.48747	1.31662	1.11528	1.27451	1.39291	1.05969	0.975672	0.81935	0.768907	Glutamine--fructose-6-phosphate aminotransferase [isomerizing]; Short=GFAT; AltName: Full=D-fructose-6-phosphate amidotransferase; AltName: Full=Hexosephosphate aminotransferase [Saccharomyces cerevisiae S288C]
A0A067NZ20	2.52993	2.57172	1.92228	1.783	2.74008	2.2221	1.78298	1.7693	0.966792	0.819653	0.769911	40S ribosomal protein S22; AltName: Full=Ribosomal protein S15a [Agaricus bisporus]
A0A067NML0	0.00459256	0.0354236	0.031112	0.0137602	0.0299054	0.0335592	0.00764117	0.0224342	1.10192	0.823274	0.774036
A0A067NRL9	0.0453621	0.0398357	0.0320014	0.040994	0.0239402	0.0439552	0.0473605	0.0488961	1.03767	0.827255	0.778508	WD repeat-containing protein 5 [Xenopus tropicalis]
A0A067N3K7	0.0876427	0.101016	0.132717	0.155727	0.0644634	0.149751	0.105852	0.134864	0.953526	0.827307	0.779284	Beta-glucosidase 1B; AltName: Full=Cellobiase 1B [Phanerodontia chrysosporium]	GH1.hmm
A0A067NZG5	2.2194	2.23667	1.28661	1.10783	0.467665	2.31256	2.35127	1.2249	0.927871	0.829563	0.782139	40S ribosomal protein S7 [Schizosaccharomyces pombe 972h-]
A0A067NVQ7	0.127093	0.147338	0.0905711	0.122884	0.191998	0.103263	0.0733012	0.0937922	0.94767	0.834719	0.787734	Inorganic pyrophosphatase 2; Short=AtPPsPase2; Short=PPi phosphatase 2; Short=Pyrophosphate-specific phosphatase 2 [Arabidopsis thaliana]
A0A067NFS6	0.362351	0.526464	0.441486	0.298867	0.142717	0.344183	0.486063	0.564305	0.943591	0.835962	0.789643
A0A067NV54	0.442858	0.462906	0.458933	0.480481	0.705842	0.414359	0.389175	0.404347	1.03715	0.836601	0.790982	Uncharacterized protein ACIAD3023; AltName: Full=ORF2 [Acinetobacter baylyi ADP1]
A0A067NTR7	3.0258	2.5882	3.11329	3.37707	3.37969	2.84451	2.92222	3.12665	1.01394	0.842871	0.797651
A0A067NLR3	0.428633	0.501419	1.05152	0.498452	0.0730203	0.927169	0.915343	0.353657	0.914986	0.845119	0.800522	ATP-citrate synthase; AltName: Full=ATP-citrate (pro-S-)-lyase; AltName: Full=Citrate cleavage enzyme [Ovis aries]
A0A067P3P4	0.528433	0.588619	0.539118	0.602318	0.15766	0.525839	1.0055	0.418416	0.933108	0.845484	0.801611	Casein kinase II subunit alpha; Short=CK II subunit alpha [Neurospora crassa OR74A]
A0A067NBY5	0.0474387	0.0802025	0.0554098	0.0553197	0.0393443	0.0676173	0.0357368	0.111337	1.06572	0.845711	0.80257	NADPH--cytochrome P450 reductase; Short=CPR; Short=P450R [Phanerodontia chrysosporium]
A0A067NTB6	0.0350364	0.0798232	0.0530499	0.069801	0.0483661	0.0587342	0.00597425	0.151258	1.11199	0.847083	0.804617	Histone acetyltransferase type B subunit 2 [Ustilago maydis 521]
A0A067NJF6	0.691729	0.844566	0.652711	0.780376	0.749853	0.718661	0.625948	0.828188	0.984262	0.852519	0.810531	Carbamoyl-phosphate synthase arginine-specific large chain; AltName: Full=Arginine-specific carbamoyl-phosphate synthetase, ammonia chain [Cutaneotrichosporon cutaneum]
A0A067NN90	0.0583664	0.058103	0.0754411	0.0403254	0.054837	0.0727981	0.0686136	0.0433752	1.03181	0.857068	0.815609	40S ribosomal protein S25-A; AltName: Full=S31-A [Schizosaccharomyces pombe 972h-]
A0A067NDE9	0.0331673	0.112668	0.0264511	0.032496	0.0369144	0.0556545	0.0883445	0.0417047	1.0871	0.857933	0.817187	Dienlactone hydrolase 1; AltName: Full=Fusarium detoxification of benzoxazolinone cluster 1 protein DLH1; Short=FDB1 cluster protein DLH1 [Fusarium verticillioides 7600]
A0A067NGP7	0.280448	0.247185	0.273672	0.272581	0.278473	0.228912	0.178794	0.358935	0.973209	0.864961	0.824642
A0A067N5Y6	1.8225	1.66544	1.50343	1.93617	2.56575	1.21085	1.04858	1.85301	0.964005	0.871566	0.831705
A0A067NY19	0.156633	0.118418	0.240023	0.168275	0.0529771	0.325469	0.221036	0.127947	1.06451	0.871841	0.832735
A0A067NAS1	0.338217	0.351168	0.274697	0.373095	0.312544	0.263794	0.166098	0.67168	1.05754	0.874252	0.835807
A0A067P115	0.491236	0.444718	0.445839	0.467735	0.439782	0.466373	0.395469	0.527986	0.989231	0.875561	0.837828	Uroporphyrinogen decarboxylase; Short=UPD; Short=URO-D [Danio rerio]
A0A067P1W9	0.0906625	0.0623996	0.054904	0.0968173	0.0810119	0.0763974	0.067009	0.0877908	1.02436	0.876369	0.839372	Probable glycosidase C21B10.07 [Schizosaccharomyces pombe 972h-]	GH16_1.hmm
A0A067NQE6	0.0282078	0.050596	0.0283182	0.0155606	0.020861	0.0415844	0.0236538	0.0309819	0.954342	0.877354	0.841087
A0A067P071	0.128102	0.139715	0.117178	0.105737	0.178975	0.13664	0.0578622	0.0994151	0.963648	0.877381	0.841885	Adenine phosphoribosyltransferase; Short=APRT [Yarrowia lipolytica CLIB122]
A0A067PDC4	0.0800718	0.0815037	0.0485102	0.126485	0.0868002	0.075748	0.0448274	0.116261	0.961571	0.88694	0.851837	Zinc-type alcohol dehydrogenase-like protein C16A3.02c [Schizosaccharomyces pombe 972h-]
A0A067NCN9	0.443625	0.465437	0.529538	0.442444	0.350563	0.503038	0.530611	0.470413	0.985956	0.888738	0.854345
A0A067NFB0	0.622427	0.62426	0.536968	0.488229	0.636124	0.536094	0.568766	0.553794	1.01008	0.891599	0.85788	Dynein 8 kDa light chain, flagellar outer arm [Chlamydomonas reinhardtii]
A0A067P1A5	2.96906	3.12163	2.35211	2.92013	2.50379	2.77885	3.5083	2.72589	1.01354	0.893783	0.860767	Probable exo-1,4-beta-xylosidase bxlB; AltName: Full=1,4-beta-D-xylan xylohydrolase bxlB; AltName: Full=Beta-xylosidase bxlB; AltName: Full=Xylobiase bxlB; Flags: Precursor [Aspergillus fumigatus A1163]_x005f_x0001_Q4WFI6.1 Probable exo-1,4-beta-xylosidase bxlB; AltName: Full=1,4-beta-D-xylan xylohydrolase bxlB; AltName: Full=Beta-xylosidase bxlB; AltName: Full=Xylobiase bxlB; Flags: Precursor [A…	GH3.hmm
A0A067P0Q8	2.24884	2.27511	2.09372	2.63825	2.78386	2.14775	2.24394	2.18454	1.01126	0.894955	0.862683	Probable glutamine--tRNA ligase; AltName: Full=Glutaminyl-tRNA synthetase; Short=GlnRS [Schizosaccharomyces pombe 972h-]
A0A067NU94	0.544948	0.570969	0.394035	0.477419	0.434798	0.426845	0.580578	0.515581	0.985122	0.895113	0.863623	Prohibitin-1 [Schizosaccharomyces pombe 972h-]
A0A067NZ02	0.238585	0.267849	0.274786	0.289063	0.170161	0.212658	0.201967	0.448734	0.96565	0.896024	0.865289	Adenylyl cyclase-associated protein; Short=CAP [Schizosaccharomyces pombe 972h-]
A0A067P954	0.230908	0.249256	0.0878316	0.0574216	0.0858322	0.141712	0.0919242	0.270753	0.943724	0.896908	0.866932
A0A067NV66	0.0172976	0.0102557	0.0163311	0.0168275	0.0217149	0.012579	0.0137324	0.0111406	0.974553	0.89847	0.869232	Ubiquitin-conjugating enzyme E2-16 kDa; AltName: Full=Colletotrichum hard-surface-induced protein 1; AltName: Full=E2 ubiquitin-conjugating enzyme 1; AltName: Full=Ubiquitin carrier protein; AltName: Full=Ubiquitin-protein ligase [Colletotrichum gloeosporioides]
A0A067NK08	0.128905	0.0915402	0.111141	0.223369	0.196052	0.136177	0.0867291	0.116779	0.96537	0.901759	0.873208
A0A067NV02	0.0125944	0.0209075	0.0499268	0.017162	0.025852	0.033595	0.0104908	0.0359102	1.05226	0.902248	0.874474	Isopentenyl-diphosphate delta-isomerase; AltName: Full=Isopentenyl pyrophosphate isomerase; Short=IPP isomerase [Phaffia rhodozyma]
A0A067NUU3	1.52969	1.6051	0.633653	1.01795	1.61364	1.01401	1.06813	1.22663	1.02842	0.903253	0.876243	40S ribosomal protein S6-B [Schizosaccharomyces pombe 972h-]
A0A067N3E7	0.00797941	0.0126192	0.00970083	0.0100998	0.00653269	0.00702772	0.019663	0.00882087	1.04072	0.90567	0.879384
A0A067NM77	0.0398268	0.0186122	0.0119033	0.00636383	0.0362441	0.0146656	0.00878985	0.0216203	1.06015	0.90668	0.881162	3-isopropylmalate dehydratase; AltName: Full=Alpha-IPM isomerase; Short=IPMI; AltName: Full=Isopropylmalate isomerase [Rhizomucor pusillus]
A0A067N5C1	0.0160045	0.0149932	0.00787343	0.00801753	0.00633235	0.00744835	0.0137452	0.0213134	1.0416	0.909499	0.884702
A0A067P0S2	0.018636	0.0185886	0.0173578	0.0197451	0.0206954	0.0164132	0.00978341	0.0257678	0.977561	0.910394	0.886373
A0A067NS09	0.0506674	0.0517523	0.0474623	0.0678862	0.0219273	0.0352598	0.0620005	0.0912625	0.966394	0.915216	0.891873	Aminotransferase FGSG_17085; AltName: Full=Fusaristatin A biosynthesis cluster protein FGSG_17085 [Fusarium graminearum PH-1]
A0A067PE74	0.687663	0.731364	0.772222	0.887848	0.701161	0.807871	0.681369	0.918228	1.00959	0.919047	0.896414	Probable alpha/beta-glucosidase agdC; Flags: Precursor [Aspergillus fumigatus A1163]_x005f_x0001_Q4WRH9.1 Probable alpha/beta-glucosidase agdC; Flags: Precursor [Aspergillus fumigatus Af293]	GH31.hmm
A0A067NIJ7	0.0194254	0.0185732	0.00864847	0.015549	0.0174452	0.0144037	0.01582	0.015611	1.01743	0.920574	0.898714
A0A067NXN0	0.126626	0.127014	0.0694467	0.118687	0.0898924	0.0921382	0.0876761	0.183466	1.0258	0.920669	0.899616	Probable electron transfer flavoprotein-ubiquinone oxidoreductase, mitochondrial; Short=ETF-QO; Short=ETF-ubiquinone oxidoreductase; AltName: Full=Electron-transferring-flavoprotein dehydrogenase; Short=ETF dehydrogenase; Flags: Precursor [Schizosaccharomyces pombe 972h-]
A0A067P129	0.0118406	0.0175947	0.0281766	0.0293885	0.0179845	0.0269601	0.0116875	0.0329209	1.02934	0.923021	0.902726	Pheromone-processing carboxypeptidase KEX1; AltName: Full=Carboxypeptidase D; Flags: Precursor [Coprinopsis cinerea okayama7#130]
A0A067N9K0	0.319722	0.318298	0.238113	0.308226	0.214979	0.32624	0.163887	0.512255	1.02786	0.923271	0.903783
A0A067NXR5	0.475981	0.531884	0.427177	0.499369	0.501796	0.478384	0.354222	0.579678	0.98949	0.926099	0.907365	Glucosidase 2 subunit alpha; AltName: Full=Alpha-glucosidase II subunit alpha; AltName: Full=Glucosidase II gls2; AltName: Full=Glucosidase II subunit alpha; Flags: Precursor [Schizosaccharomyces pombe 972h-]	GH31.hmm
A0A067NH17	1.938	1.84861	0.747766	1.31815	2.27987	1.05512	1.16063	1.21844	0.976338	0.933273	0.915215	40S ribosomal protein S14 [Podocoryna carnea]
A0A067P1G9	0.0217467	0.0305533	0.0901099	0.0238113	0.0457673	0.0541377	0.0420952	0.0300992	1.03536	0.935909	0.918623	Cytochrome c oxidase subunit 5, mitochondrial; AltName: Full=Cytochrome a-4 protein; AltName: Full=Cytochrome c oxidase polypeptide V; AltName: Full=Cytochrome c oxidase subunit Cox5a; Flags: Precursor [Neurospora crassa OR74A]
A0A067NI86	32.9966	31.0475	25.455	25.7588	27.111	27.3796	27.327	34.2868	1.00734	0.937379	0.92089
A0A067NUI1	0.750855	0.792376	0.573798	0.746759	0.463689	0.861402	0.793538	0.771996	1.00937	0.949709	0.933839	Dihydrolipoyllysine-residue acetyltransferase component of pyruvate dehydrogenase complex, mitochondrial; AltName: Full=Dihydrolipoamide acetyltransferase component of pyruvate dehydrogenase complex; AltName: Full=Pyruvate dehydrogenase complex component E2; Short=PDC-E2; Short=PDCE2; Flags: Precursor [Schizosaccharomyces pombe 972h-]
A0A067NFT1	5.63669	5.56578	3.07479	3.8883	4.73678	4.75896	4.77974	4.03627	1.00805	0.958835	0.943655	40S ribosomal protein S4-A [Schizosaccharomyces pombe 972h-]
A0A067NGG9	0.38191	0.36326	0.351264	0.375066	0.270996	0.423715	0.217893	0.544488	0.990209	0.964453	0.950033	Aldehyde oxidase GLOX; AltName: Full=Glyoxal oxidase; Short=GLOX; Flags: Precursor [Phanerodontia chrysosporium]	AA5_1.hmm
A0A067NZQ4	0.327501	0.287952	0.265001	0.411872	0.402899	0.246675	0.370951	0.280493	1.00673	0.966087	0.952492	Aldose 1-epimerase; AltName: Full=Galactose mutarotase; AltName: Full=Type-1 mutarotase; Flags: Precursor [Acinetobacter calcoaceticus]
A0A067NWV8	0.11938	0.0918604	0.105893	0.101802	0.129888	0.0970609	0.0917209	0.098448	0.995662	0.966681	0.953928
A0A067NKE1	0.0424809	0.0551539	0.0318816	0.0279289	0.0240564	0.0541065	0.04918	0.03168	1.01002	0.967801	0.955885	U6 snRNA-associated Sm-like protein LSm7 [Schizosaccharomyces pombe 972h-]
A0A067NHC5	0.246867	0.284412	0.210603	0.269556	0.313185	0.21084	0.307543	0.18604	1.0061	0.968121	0.957052	Probable Xaa-Pro aminopeptidase P; Short=AMPP; Short=Aminopeptidase P; AltName: Full=Aminoacylproline aminopeptidase; AltName: Full=Prolidase [Coprinopsis cinerea okayama7#130]
A0A067N5U7	0.0163321	0.0298538	0.0250658	0.0264429	0.0363645	0.02327	0.0161518	0.0227081	1.00819	0.970281	0.96004	Probable acetylxylan esterase A; Flags: Precursor [Aspergillus fumigatus Af293]	CE1.hmm, CBM1.hmm
A0A067NZ59	0.183483	0.213768	0.0857435	0.128181	0.198479	0.137257	0.171277	0.109318	1.00843	0.971602	0.962202	U3 small nucleolar RNA-associated protein 15; Short=U3 snoRNA-associated protein 15; AltName: Full=U3 protein 15 required for transcription [Schizosaccharomyces pombe 972h-]
A0A067NWC3	0.038422	0.0418086	0.0400953	0.0433322	0.025574	0.0546072	0.0564987	0.0280962	1.00683	0.975435	0.966856
A0A067NCB2	2.38978	2.3737	1.00368	1.70075	2.47157	1.76905	1.49228	1.78111	1.00617	0.977551	0.969813	40S ribosomal protein S20 [Schizosaccharomyces pombe 972h-]
A0A067NA88	0.0167393	0.0100776	0.0039662	0.00952733	0.00823177	0.00925987	0.00999811	0.0125027	0.99211	0.978563	0.971677	Phosphatidylinositol transfer protein PDR16; Short=PITP; AltName: Full=Pleiotropic drug resistance protein 16; AltName: Full=SEC14 homolog 3 [Saccharomyces cerevisiae S288C]
A0A067NMM5	0.0376076	0.0412443	0.0279969	0.0398229	0.0354526	0.0281504	0.0303223	0.0534674	1.00492	0.978982	0.972955	DnaJ-related protein spj1 [Schizosaccharomyces pombe 972h-]
A0A067NSF5	0.0362919	0.0230789	0.0286903	0.027218	0.0273276	0.0300564	0.018771	0.039679	1.00481	0.979391	0.974223	Autophagy-related protein 18 [Ustilago maydis 521]
A0A067NJ05	0.0717141	0.0706856	0.085889	0.0169026	0.0418604	0.0680293	0.0785293	0.058572	1.00734	0.980113	0.975803	Cytochrome c1, heme protein, mitochondrial; AltName: Full=Complex III subunit 4; AltName: Full=Complex III subunit IV; AltName: Full=Cytochrome b-c1 complex subunit 4; AltName: Full=Ubiquinol-cytochrome c oxidoreductase cytochrome c1 subunit; Short=Cytochrome c-1; Flags: Precursor [Saccharomyces cerevisiae S288C]
A0A067N952	0.521806	0.597384	0.649976	0.683678	0.239585	0.680472	0.754127	0.790885	1.00498	0.982858	0.9794	Tyrosine--tRNA ligase, cytoplasmic; AltName: Full=Tyrosyl-tRNA synthetase; Short=TyrRS [Gallus gallus]
A0A067P4Z0	0.018156	0.0188998	0.0242731	0.0159664	0.008085	0.0313478	0.0311179	0.00738591	1.0083	0.98303	0.980436	Nucleolar protein 56; AltName: Full=Ribosome biosynthesis protein sik1 [Schizosaccharomyces pombe 972h-]
A0A067NCT8	0.0201694	0.0127766	0.0201583	0.0234147	0.005585	0.018672	0.0241562	0.0276312	0.993798	0.983275	0.981546
A0A067NGR8	4.49232	4.76276	3.33886	3.17253	4.93788	4.19449	4.67095	2.02263	1.00377	0.985435	0.984569	60S ribosomal protein L4-B [Schizosaccharomyces pombe 972h-]
A0A067NY40	0.0484929	0.0290181	0.225311	0.132412	0.0596279	0.106013	0.186456	0.0818275	0.996991	0.995283	0.995283	Coatomer subunit alpha; AltName: Full=Alpha-coat protein; Short=Alpha-COP; AltName: Full=HEP-COP; Short=HEPCOP; Contains: Xenin; AltName: Full=Xenopsin-related peptide; Contains: Proxenin [Homo sapiens]
A0A067NB15					0.036697	0.019312	0.0229557	0.0128581				Extracellular metalloproteinase mep; AltName: Full=Elastinolytic metalloproteinase mep; AltName: Full=Fungalysin mep; Flags: Precursor [Aspergillus clavatus NRRL 1]
A0A067NKZ2					0.0107199	0.0059904	0.00311372	0.00410158				Chanoclavine-I aldehyde reductase fgaOx3; AltName: Full=Isofumigaclavine biosynthesis protein fgaOx3; AltName: Full=Old yellow enzyme homolog fgaOx3; Short=OYE fgaOx3 [Penicillium roqueforti FM164]
A0A067NUE6	0.00620005	0.00714783	0.0124219	0.00858992								HTH-type transcriptional regulator GbdR; AltName: Full=Glycine betaine/dimethylglycine responsive regulator [Pseudomonas aeruginosa UCBPP-PA14]_x005f_x0001_Q9HTI4.1 HTH-type transcriptional regulator GbdR; AltName: Full=Glycine betaine/dimethylglycine responsive regulator [Pseudomonas aeruginosa PAO1]
A0A067NQX4	0.0157265	0.0163065	0.0167655	0.0182636								FACT complex subunit POB3; AltName: Full=Facilitates chromatin transcription complex subunit POB3 [Ustilago maydis 521]
A0A067N7T6	0.0297761	0.0310178	0.0264349	0.0209377
A0A067NZY0					0.00732552	0.00473415	0.0111621	0.0060803				L-serine dehydratase/L-threonine deaminase; Short=SDH; AltName: Full=L-serine deaminase; AltName: Full=L-threonine dehydratase; Short=TDH [Bos taurus]
A0A067NFE9	0.0380012	0.0305164	0.0432645	0.0468544								Methylthioribulose-1-phosphate dehydratase; Short=MTRu-1-P dehydratase [Laccaria bicolor S238N-H82]
A0A067NGK8					0.00638031	0.00664688	0.00529803	0.00719602				Uracil catabolism protein 4; AltName: Full=Pyrimidine-degrading protein 14 [Lachancea kluyveri]
A0A067NQJ6	0.0181261	0.00457608	0.0184313	0.0137112								Dehydrogenase eriK; AltName: Full=Erinacine biosynthesis cluster protein K; Flags: Precursor [Hericium erinaceus]	AA3_2.hmm
A0A067NMI3	0.0097801	0.0105045	0.00936339	0.00947238								Vacuolar protein sorting-associated protein 64; AltName: Full=Factor arrest protein 9 [Saccharomyces cerevisiae S288C]
A0A067NTX2	0.0129236	0.0111502	0.0153621	0.0111745								Alpha-ketoglutarate-dependent sulfonate dioxygenase [Saccharomyces cerevisiae S288C]
A0A067P1J9	0.0150511	0.0143802	0.0133285	0.0166682								Peptidyl-prolyl cis-trans isomerase-like 4; Short=PPIase; AltName: Full=Rotamase [Cryptococcus neoformans var. neoformans JEC21]_x005f_x0001_P0CP89.1 Peptidyl-prolyl cis-trans isomerase-like 4; Short=PPIase; AltName: Full=Rotamase [Cryptococcus neoformans var. neoformans B-3501A]
A0A067NYM5	0.00265366	0.00306601	0.00288935	0.0029484								2-oxoisovalerate dehydrogenase subunit beta 1, mitochondrial; AltName: Full=Branched-chain alpha-keto acid dehydrogenase E1 component beta chain; Short=BCKDE1B; Short=BCKDH E1-beta; Flags: Precursor [Arabidopsis thaliana]
A0A067NVN7					0.0018377	0.00213649	0.00298944	0.0021838
A0A067NM60	0.0252735	0.0177201	0.0780352	0.0406896								Cytosolic neutral trehalase; AltName: Full=Alpha,alpha-trehalase; AltName: Full=Alpha,alpha-trehalose glucohydrolase [Neurospora crassa OR74A]	GH37.hmm
A0A067P924	0.0130677	0.0101566	0.0105106	0.0083074								Myo-inositol transporter 1 [Schizosaccharomyces pombe 972h-]
A0A067NAP1	0.00900286	0.0113936	0.00784115	0.0128937								Orsellinic acid synthase ArmB; Short=OAS; AltName: Full=Melledonol synthase; AltName: Full=Melleolides biosynthesis cluster protein armB; AltName: Full=Non-reducing polyketide synthase ArmB [Armillaria ostoyae]
A0A067P8H2	0.00193437	0.00268948	0.0042109	0.00192316								Calcium/calmodulin-dependent protein kinase cmkB; Short=CaMK B; AltName: Full=CaMKI/IV homolog [Aspergillus nidulans]
A0A067NFE1	0.0079469	0.0130688	0.0123295	0.0123844								Probable quinone oxidoreductase; AltName: Full=NADPH:quinone reductase [Saccharomyces cerevisiae S288C]
A0A067NF07	0.175605	0.174789	1.44659	1.45046								FK506-binding protein 1; Short=FKBP; AltName: Full=Peptidyl-prolyl cis-trans isomerase; Short=PPIase; AltName: Full=Rapamycin-binding protein [Cryptococcus neoformans var. neoformans JEC21]_x005f_x0001_P0CP95.1 FK506-binding protein 1; Short=FKBP; AltName: Full=Peptidyl-prolyl cis-trans isomerase; Short=PPIase; AltName: Full=Rapamycin-binding protein [Cryptococcus neoformans var. neoformans B-350…
A0A067NZ04					0.0507239	0.0237292	0.0323419	0.0225726
A0A067NZA2	0.254082	0.0409286	0.0323924	0.0384344								Acetoacetyl-CoA synthetase [Danio rerio]
A0A067NL68	0.0323388	0.0207553	0.0593333	0.0208852								ATP synthase subunit delta, mitochondrial; AltName: Full=F-ATPase delta subunit; Flags: Precursor [Agaricus bisporus]
A0A067NWN0	0.054019	0.0401808	0.0985377	0.0806709								Trans-enoyl reductase fsdC; AltName: Full=Fusaridione A biosynthesis protein C [Fusarium heterosporum]
A0A067NRS9	0.00802597	0.0122163	0.00954712	0.00992981
A0A067NIJ2	0.0265491	0.0155308	0.0303611	0.0172046								Histone chaperone ASF1; AltName: Full=Anti-silencing function protein 1 [Ustilago maydis 521]
A0A067P6H7	0.00602048	0.0110991	0.0106094	0.00924298
A0A067NL60	0.00703211	0.0108447	0.00970021	0.0129633								Lipase 4; Flags: Precursor [Diutina rugosa]
A0A067N6N6	0.0134702	0.0149838	0.0175891	0.00971791								Uncharacterized ATP-dependent helicase C144.05 [Schizosaccharomyces pombe 972h-]
A0A067NNM9	0.0158755	0.019603	0.0134383	0.0163056								NADH dehydrogenase-like protein MT1860 [Mycobacterium tuberculosis CDC1551]
A0A067NKK5	0.0517348	0.0226621	0.193874	0.0505901								Probable T-complex protein 1 subunit theta; Short=TCP-1-theta; AltName: Full=CCT-theta [Schizosaccharomyces pombe 972h-]
A0A067NW52	0.0115584	0.0112324	0.0126432	0.0151388
A0A067NBC8					0.0199151	0.0185405	0.018462	0.0169305
A0A067N236	0.00770908	0.00929975	0.00763727	0.00962195								Probable glucan 1,3-beta-glucosidase D; AltName: Full=Exo-1,3-beta-glucanase D [Aspergillus flavus NRRL3357]	GH5_9.hmm
A0A067NFT2	0.00789247	0.00847329	0.0120076	0.00551976								Dihydroorotate dehydrogenase (quinone), mitochondrial; Short=DHOD; Short=DHODase; Short=DHOdehase; AltName: Full=Dihydroorotate oxidase; Flags: Precursor [Candida albicans SC5314]
A0A067NZQ1	0.328159	0.298184	0.255936	0.268166								DNA-directed RNA polymerases I and III subunit RPAC1; Short=RNA polymerases I and III subunit AC1; AltName: Full=C37; AltName: Full=DNA-directed RNA polymerases I and III 40 kDa polypeptide; Short=AC40; Short=C40 [Saccharomyces cerevisiae S288C]
A0A067P9Y2	0.0134042	0.0123069	0.00876817	0.00759287								Pre-mRNA-splicing ATP-dependent RNA helicase PRP28 [Cryptococcus neoformans var. neoformans JEC21]_x005f_x0001_P0CQ89.1 Pre-mRNA-splicing ATP-dependent RNA helicase PRP28 [Cryptococcus neoformans var. neoformans B-3501A]
A0A067NRI9	0.00578622	0.00613756	0.00644198	0.00618447								Nicotinamide riboside kinase; Short=NRK; Short=NmR-K; AltName: Full=Nicotinic acid riboside kinase; AltName: Full=Ribosylnicotinamide kinase; Short=RNK; AltName: Full=Ribosylnicotinic acid kinase [Saccharomyces cerevisiae S288C]
A0A067NKW1	0.00337268	0.00227108	0.00257048	0.0020677
A0A067PDG4					0.00595936	0.00848374	0.00737381	0.00767832				D-lactate dehydrogenase [cytochrome], mitochondrial; Short=AtD-LDH; AltName: Full=D-lactate ferricytochrome C oxidoreductase; AltName: Full=Glycolate dehydrogenase; Flags: Precursor [Arabidopsis thaliana]	AA7.hmm
A0A067P3Y8	0.00744526	0.0101205	0.0157819	0.0114394								Phosducin-like protein 3 [Rattus norvegicus]
A0A067P501	0.00469687	0.00412422	0.00887406	0.00589838								GMC oxidoreductase family protein Mala s 12; AltName: Allergen=Mala s 12; Flags: Precursor [Malassezia sympodialis ATCC 42132]_x005f_x0001_Q5GMY3.2 GMC oxidoreductase family protein Mala s 12.0101; AltName: Allergen=Mala s 12.0101; Flags: Precursor [Malassezia sympodialis]	AA3_2.hmm
A0A067NAN6					0.0398277	0.0189413	0.0295919	0.0300066					GH79.hmm
A0A067P000	0.00987406	0.00468263	0.0131013	0.0118383
A0A067NQL4					0.0134939	0.0162483	0.0237869	0.0114642
A0A067P098	0.0476829	0.0843101	0.0628505	0.0260955								NAD-dependent malic enzyme 3; Short=NAD-ME 3; AltName: Full=Malate dehydrogenase MalS [Bacillus subtilis subsp. subtilis str. 168]
A0A067P3U8	0.0113535	0.00996128	0.0113726	0.00715772								Versiconal hemiacetal acetate reductase; AltName: Full=VHA reductase [Aspergillus parasiticus]
A0A067P3E5					0.0123445	0.00478535	0.00107907	0.00485132
A0A067NGR0	0.00756837	0.00964142	0.00824962	0.00995012								Putative acetolactate synthase large subunit IlvX; Short=ALS; AltName: Full=Acetohydroxy-acid synthase large subunit; Short=AHAS [Mycobacterium tuberculosis H37Rv]
A0A067N455					0.0290701	0.0609576	0.179518	0.0832256				Probable zinc metalloprotease Lema_P086240; Flags: Precursor [Leptosphaeria maculans JN3]
A0A067N7L2	0.00693575	0.00668473	0.0070231	0.00609534								Glycolipid 2-alpha-mannosyltransferase 2; AltName: Full=Alpha-1,2-mannosyltransferase 2 [Candida albicans SC5314]	GT15.hmm
A0A067N8T8	0.0140536	0.0176877	0.00709153	0.0229662
A0A067P1D3	0.00750744	0.0169126	0.112424	0.084976								Septin homolog spn2 [Schizosaccharomyces pombe 972h-]
A0A067PCJ2	0.00697202	0.00852258	0.0157572	0.0104173								Eukaryotic translation initiation factor 2A; Short=eIF-2A [Schizosaccharomyces pombe 972h-]
A0A067NK96	0.00407954	0.00329697	0.036167	0.0161974								DNA-directed RNA polymerases I, II, and III subunit RPABC1; Short=RNA polymerases I, II, and III subunit ABC1; AltName: Full=RPB5 homolog [Caenorhabditis briggsae]
A0A067N722					0.0166904	0.0149698	0.0140891	0.010607				L-amino acid amidase [Pseudomonas fluorescens SBW25]
A0A067NF61	0.00901319	0.0101047	0.0159217	0.0092504								Probable coatomer subunit epsilon; AltName: Full=Epsilon-coat protein; Short=Epsilon-COP [Schizosaccharomyces pombe 972h-]
A0A067NP65	0.00373563	0.0164538	0.00610209	0.011076								Putative bifunctional amine oxidase DDB_G0291301; Includes: Putative sarcosine oxidase; Short=PSO; Includes: Putative L-amino-acid oxidase [Dictyostelium discoideum]
A0A067NUZ3					0.00962492	0.0350472	0.0162812	0.0240306				Phosphoenolpyruvate carboxykinase (ATP) [Kluyveromyces lactis NRRL Y-1140]
A0A067N3R5					0.00239435	0.00186364	0.00111353	0.00235364
A0A067NTQ5	0.0140443	0.019376	0.0143494	0.00573092								Alpha-ketoglutarate-dependent xanthine dioxygenase xan1 [Schizosaccharomyces pombe 972h-]
A0A067NSC6	0.00354902	0.00418905	0.00862934	0.00384942								S-formylglutathione hydrolase; Short=FGH; AltName: Full=Esterase D [Sus scrofa]	CE1.hmm
A0A067NCE3	0.0262973	0.0224221	0.0207644	0.0281084								Probable glycosidase C21B10.07 [Schizosaccharomyces pombe 972h-]	GH16_1.hmm
A0A067NPJ8	0.0202465	0.00457794	0.0179579	0.0382038								Alpha-amylase; AltName: Full=1,4-alpha-D-glucan glucanohydrolase; Flags: Precursor [Streptomyces limosus]	GH13_32.hmm, CBM20.hmm
A0A067NU35	0.0293398	0.027187	0.213777	0.0432167								T-complex protein 1 subunit gamma; Short=TCP-1-gamma; AltName: Full=CCT-gamma [Schizosaccharomyces pombe 972h-]
A0A067NW28	0.0135057	0.0117779	0.0076548	0.00912918								LEC14B protein [Lithospermum erythrorhizon]
A0A067P1P3					0.0203256	0.0222554	0.018072	0.0116349				DNA topoisomerase 2; AltName: Full=DNA topoisomerase II [Penicillium chrysogenum]
A0A067P2C4					0.0156365	0.00665956	0.0130354	0.0120897
A0A067P1C5					0.0116935	0.00907964	0.0114475	0.0135694
A0A067NKU9					0.0112317	0.0144069	0.0127878	0.00650046				U6 snRNA-associated Sm-like protein LSm2; AltName: Full=Protein G7b; AltName: Full=snRNP core Sm-like protein Sm-x5 [Mus musculus]_x005f_x0001_Q9Y333.1 U6 snRNA-associated Sm-like protein LSm2; AltName: Full=Protein G7b; AltName: Full=Small nuclear ribonuclear protein D homolog; AltName: Full=snRNP core Sm-like protein Sm-x5 [Homo sapiens]
A0A067N250					0.00819859	0.00477218	0.00349459	0.016329				Aldo-keto reductase yakc [NADP(+)] [Schizosaccharomyces pombe 972h-]
A0A067NN47					0.0147441	0.00757343	0.0118341	0.0113521				Calcium channel YVC1; AltName: Full=TRP homolog; AltName: Full=Yeast vacuolar conductance protein 1 [Saccharomyces cerevisiae S288C]
A0A067NM93	0.0173462	0.0184283	0.0204354	0.0138019								Uncharacterized FAD-linked oxidoreductase YgaK [Bacillus subtilis subsp. subtilis str. 168]	AA7.hmm
A0A067NYJ5					0.0160858	0.02562	0.020531	0.0128534				MICOS complex subunit MIC10; AltName: Full=Mitochondrial inner membrane organizing system protein 1 [Homo sapiens]
A0A067NEB1	0.00525573	0.00171568	0.00301071	0.0110408
A0A067P1H0	0.00334443	0.00199557	0.00142525	0.00121703								Hydrolase pyvD; AltName: Full=Pyranoviolin A biosynthesis cluster protein D [Aspergillus violaceofuscus CBS 115571]
A0A067NWH5	0.0115894	0.0112097	0.0152112	0.0152197
A0A067NFR2	0.0130274	0.0174981	0.0103798	0.0112043								NADH:quinone reductase [Pseudomonas aeruginosa PAO1]
A0A067NUJ5	0.0603635	0.0514155	0.0823245	0.0935956								Trehalose-phosphatase; AltName: Full=Trehalose synthase complex catalytic subunit TPS2; AltName: Full=Trehalose-6-phosphate phosphatase; Short=TPP [Saccharomyces cerevisiae S288C]	GT20.hmm
A0A067NC26	0.00658966	0.00678386	0.00733129	0.00759311								Ingression protein fic1; AltName: Full=Cdc15-interacting C2 domain-containing protein 1 [Schizosaccharomyces pombe 972h-]
A0A067NN23					0.00989544	0.00654606	0.0134373	0.0238705				Long chronological lifespan protein 2; Flags: Precursor [Coprinopsis cinerea okayama7#130]
A0A067N4U3					0.0566733	0.0559723	0.0525023	0.0529899
A0A067N8D2	0.0164661	0.0131948	0.0226564	0.0133739								Glycine-rich RNA-binding protein 1 [Ustilago maydis 521]
A0A067P7W2	0.0121357	0.0507508	0.0189413	0.0146671								Protein CFT1; AltName: Full=Cleavage factor two protein 1 [Cryptococcus neoformans var. neoformans JEC21]_x005f_x0001_P0CM63.1 Protein CFT1; AltName: Full=Cleavage factor two protein 1 [Cryptococcus neoformans var. neoformans B-3501A]
A0A067NW74	0.0165722	0.0199231	0.0363445	0.00685268
A0A067NZW0					0.00474149	0.00699319	0.00684514	0.00939293				Putative lipase ATG15; AltName: Full=Autophagy-related protein 15 [Cryptococcus neoformans var. neoformans B-3501A]
A0A067NVT6	0.0179751	0.0136669	0.0343852	0.0199225								Probable homoserine dehydrogenase; Short=HDH [Schizosaccharomyces pombe 972h-]
A0A067NZF1	0.0220063	0.0274845	0.112086	0.0827658
A0A067NGD2					0.0634992	0.0386837	0.0324898	0.0249427
A0A067NUM7	0.0184258	0.0238998	0.0195445	0.00707322								Uncharacterized RNA-binding protein C328.05 [Schizosaccharomyces pombe 972h-]
A0A067P694	0.0899393	0.091405	0.144109	0.113686								FK506-binding protein 2; AltName: Full=Peptidyl-prolyl cis-trans isomerase; Short=PPIase; AltName: Full=Rotamase; Flags: Precursor [Dictyostelium discoideum]
A0A067NQQ1	0.013079	0.0192407	0.035198	0.0342191								Actin-related protein 2; AltName: Full=Actin-like protein 2 [Rattus norvegicus]
A0A067NF51	0.0549744	0.0527342	0.0952404	0.0833152								Tubulin-folding cofactor B; AltName: Full=Cytoskeleton-associated protein 1; AltName: Full=Cytoskeleton-associated protein CKAPI; AltName: Full=Tubulin-specific chaperone B [Homo sapiens]
A0A067NY34					0.0471347	0.020093	0.0335026	0.0332801				PITH domain-containing protein CG6153 [Drosophila melanogaster]
A0A067NDU1	0.00566703	0.00330619	0.00431613	0.00350719								Multisite-specific tRNA:(cytosine-C(5))-methyltransferase trm4b; AltName: Full=tRNA (cytosine-5-)-methyltransferase trm4b [Schizosaccharomyces pombe 972h-]
A0A067NM10					0.0208362	0.0361319	0.00982395	0.0521254
A0A067N3C6	0.0380899	0.0418963	0.0437313	0.0416094								Fimbrin [Schizosaccharomyces pombe 972h-]
A0A067P8Z7	0.00962937	0.0105251	0.0165781	0.011341
A0A067N8K6	0.0732406	0.0768609	0.0570802	0.09078								Cytochrome c [Neurospora crassa OR74A]
A0A067NRW7	0.0334573	0.0346946	0.0483254	0.0391594
A0A067NV32					0.0261234	0.0353651	0.0363279	0.043644					CBM13.hmm
A0A067P0H8	0.0125971	0.00681985	0.0338533	0.0345439								Orotidine 5'-phosphate decarboxylase; AltName: Full=OMP decarboxylase; Short=OMPDCase; Short=OMPdecase; AltName: Full=Uridine 5'-monophosphate synthase; Short=UMP synthase [Schizophyllum commune]
A0A067NK53	0.0411797	0.0324626	0.0341338	0.0127144
A0A067NP46	0.0411151	0.0353143	0.0244225	0.0242277
A0A067P3C5					0.0228091	0.0254015	0.0165089	0.0215732				Peptide-N4-(N-acetyl-beta-glucosaminyl)asparagine amidase A; Short=PNGase A; AltName: Full=Glycopeptide N-glycosidase; AltName: Full=N-glycanase; Contains: Peptide-N4-(N-acetyl-beta-glucosaminyl)asparagine amidase A light chain; AltName: Full=PNGase A small chain; AltName: Full=PNGase A subunit B; Contains: Peptide-N4-(N-acetyl-beta-glucosaminyl)asparagine amidase A heavy chain; AltName: Full=PNG…
A0A067NV01	0.00625196	0.01068	0.0147949	0.0105756								Enoyl-CoA hydratase, mitochondrial; Short=mECH; Short=mECH1; AltName: Full=Enoyl-CoA hydratase 1; Short=ECHS1; AltName: Full=Short-chain enoyl-CoA hydratase; Short=SCEH; Flags: Precursor [Bos taurus]
A0A067NVY7	0.00697878	0.00768616	0.00883629	0.00823453
A0A067NUH7					0.0151179	0.0158697	0.00977129	0.0197127
A0A067P186	0.00873983	0.00953739	0.00673828	0.0135737								Alpha-amylase 2; AltName: Full=1,4-alpha-D-glucan glucanohydrolase 2; Flags: Precursor [Schwanniomyces occidentalis]	GH13_1.hmm
A0A067N2J4	0.00761364	0.00958808	0.0632859	0.0169833								26S proteasome regulatory subunit rpn-1 [Neurospora crassa OR74A]
A0A067NH56					0.00952029	0.0115277	0.00825929	0.00877385				Short-chain dehydrogenase/reductase ARMGADRAFT_1018421; AltName: Full=Melleolide biosynthesis cluster protein ARMGADRAFT_1018421 [Armillaria gallica]
A0A067NAH2	0.00809971	0.00441681	0.0125791	0.00576487								tRNA ligase 1 [Schizosaccharomyces pombe 972h-]
A0A067NP04	0.0514392	0.0593865	0.168965	0.0842791
A0A067NWP3	0.0297142	0.0275369	0.0593567	0.1185
A0A067NRD4	0.0143312	0.0134862	0.0110047	0.0129407								26S proteasome regulatory subunit RPN14; AltName: Full=Proteasome non-ATPase subunit 14 [Saccharomyces cerevisiae S288C]
A0A067NNA2	0.00291178	0.0318058	0.0529318	0.0395738								Zinc-type alcohol dehydrogenase-like protein C1773.06c [Schizosaccharomyces pombe 972h-]
A0A067NGA0					0.0107535	0.00835875	0.0092529	0.0146488				Cytosine deaminase; Short=yCD; AltName: Full=Cytosine aminohydrolase; AltName: Full=Fluorocytosine resistance protein 1 [Saccharomyces cerevisiae S288C]
A0A067PDG2	0.0224749	0.037629	0.0978916	0.0516986								Eukaryotic peptide chain release factor subunit 1; Short=Eukaryotic release factor 1; Short=eRF1 [Podospora anserina]
A0A067N402	0.00669552	0.0291378	0.0487026	0.0320152								Uncharacterized oxidoreductase C162.03 [Schizosaccharomyces pombe 972h-]
A0A067NR26	0.0648157	0.0727997	0.0772112	0.08079								Poly [ADP-ribose] polymerase 2-A; Short=PARP-2-A; AltName: Full=NAD(+) ADP-ribosyltransferase 2-A; Short=ADPRT-2-A; AltName: Full=Poly[ADP-ribose] synthase 2-A; AltName: Full=Protein ADP-ribosyltransferase PARP2 [Oryza sativa Japonica Group]
A0A067NG49	0.0135458	0.0122114	0.0172108	0.0144912								Hypoxanthine-guanine phosphoribosyltransferase; Short=HGPRT; Short=HGPRTase [Schizosaccharomyces pombe 972h-]
A0A067N5K3	0.0758873	0.0695648	0.0443786	0.0526552								Ran GTPase-activating protein 1; Short=RanGAP1 [Mus musculus]
A0A067PC53	0.067225	0.0517629	0.199652	0.242526								Ubiquitin fusion degradation protein 1; Short=UB fusion protein 1 [Schizosaccharomyces pombe 972h-]
A0A067NI26					0.0148345	0.0195833	0.112756	0.0184687
A0A067NL74	0.0219801	0.00682062	0.0433172	0.0158025								Aldehyde dehydrogenase family 3 member I1, chloroplastic; Short=AtALDH3; Short=Ath-ALDH3; Flags: Precursor [Arabidopsis thaliana]
A0A067NWT9	0.0102562	0.0072902	0.0284103	0.0277263								NADP-dependent mannitol dehydrogenase; Short=MtDH; AltName: Full=Mannitol 2-dehydrogenase [NADP(+)] [Agaricus bisporus]
A0A067N6N9	0.124984	0.158001	0.151352	0.134196								Short-chain dehydrogenase/reductase ARMGADRAFT_1018421; AltName: Full=Melleolide biosynthesis cluster protein ARMGADRAFT_1018421 [Armillaria gallica]
A0A067NLS6	0.0105892	0.00788445	0.0643403	0.0338511								26S proteasome non-ATPase regulatory subunit 4 homolog; AltName: Full=26S proteasome regulatory subunit RPN10; Short=OsRPN10; AltName: Full=26S proteasome regulatory subunit S5a homolog; Short=OsS5a [Oryza sativa Japonica Group]
A0A067NKL8	0.0371292	0.0316271	0.0481642	0.0624943
A0A067NYK1	0.00916015	0.0075094	0.0059457	0.0140254								tRNA threonylcarbamoyladenosine dehydratase; AltName: Full=t(6)A37 dehydratase [Schizosaccharomyces pombe 972h-]
A0A067N5Y2	0.344107	0.325756	0.246952	0.0403404									CBM67.hmm, CBM67.hmm
A0A067NCG8	0.00550347	0.00548578	0.00618266	0.00572397								Uncharacterized protein YLL056C [Saccharomyces cerevisiae S288C]
A0A067NZH2	0.0465676	0.0393766	0.145332	0.0351148								T-complex protein 1 subunit delta; Short=TCP-1-delta; AltName: Full=CCT-delta [Schizosaccharomyces pombe 972h-]
A0A067NC16	0.0266333	0.020366	0.0627391	0.0574966								Vesicle-associated membrane protein-associated protein scs2; Short=VAMP-associated protein scs2; AltName: Full=VAP homolog 1 [Schizosaccharomyces pombe 972h-]
A0A067NM92					0.0564919	0.071069	0.0571645	0.0439326					CE1.hmm
A0A067N6R4	0.0423713	0.0244185	0.0321811	0.0646971
A0A067NLV1					0.0250459	0.0385516	0.0601412	0.0412462				Beta-glucuronidase; Short=GlcAase; AltName: Full=Beta-D-glucuronoside glucuronosohydrolase; Flags: Precursor [Aspergillus niger CBS 513.88]	GH79.hmm
A0A067NVR0	0.0367488	0.017517	0.0305189	0.0622106
A0A067NM83	0.0120568	0.0110759	0.0168896	0.00791049								Threonine dehydratase, mitochondrial; AltName: Full=Threonine deaminase; Flags: Precursor [Blastobotrys adeninivorans]
A0A067NCD7	0.0236434	0.00978997	0.0566798	0.00446035								Repressible high-affinity phosphate permease [Neurospora crassa OR74A]
A0A067NCJ4	0.00625406	0.00611847	0.00825112	0.00439258								Host cell factor; Short=dHcf; Contains: HCF N-terminal chain; Contains: HCF C-terminal chain [Drosophila melanogaster]
A0A067P8D6	0.00533942	0.00350473	0.0049826	0.00303125								DDB1- and CUL4-associated factor 13; AltName: Full=WD repeat and SOF domain-containing protein 1 [Xenopus laevis]
A0A067NE71	0.0220843	0.0236878	0.0164347	0.0259604								D-arabinitol dehydrogenase 1; AltName: Full=NADP-dependent D-arabitol dehydrogenase [Uromyces viciae-fabae]
A0A067N5V4	0.0507425	0.0325391	0.0804549	0.0676457								Uncharacterized hemerythrin-like protein C869.06c [Schizosaccharomyces pombe 972h-]
A0A067P155	0.00992641	0.0129753	0.0148715	0.00935926
A0A067NBM1	0.0178842	0.0231593	0.0177132	0.0075082
A0A067P861	0.0118894	0.0129387	0.0392003	0.0324509								4-nitrophenylphosphatase; Short=PNPPase [Schizosaccharomyces pombe 972h-]
A0A067PBC2	0.0108492	0.00372633	0.0200742	0.00874699								26S proteasome regulatory subunit 6B; AltName: Full=26S proteasome AAA-ATPase subunit RPT3; AltName: Full=MB67-interacting protein; AltName: Full=MIP224; AltName: Full=Proteasome 26S subunit ATPase 4; AltName: Full=Tat-binding protein 7; Short=TBP-7 [Homo sapiens]_x005f_x0001_Q3T030.1 26S proteasome regulatory subunit 6B; AltName: Full=26S proteasome AAA-ATPase subunit RPT3; AltName: Full=Proteas…
A0A067NRY0					0.00296651	0.0127483	0.00526504	0.0109294				Putative acyl carrier protein, mitochondrial; Short=ACP; Flags: Precursor [Schizosaccharomyces pombe 972h-]
A0A067NX93	0.018475	0.0247677	0.0332749	0.00844523								Vacuolar protein sorting-associated protein 26B-like; AltName: Full=Vesicle protein sorting 26B-like [Danio rerio]
A0A067ND33	0.00783863	0.00879889	0.0116316	0.00942302								Peptidyl-prolyl cis-trans isomerase cyp15; Short=PPIase cyp15; AltName: Full=Cyclophilin cyp15; AltName: Full=Rotamase cyp15 [Rhizopus delemar RA 99-880]
A0A067N2X1					0.00622857	0.0512562	0.00369596	0.143844				Aldehyde oxidase GLOX; AltName: Full=Glyoxal oxidase; Short=GLOX; Flags: Precursor [Phanerodontia chrysosporium]	AA5_1.hmm
A0A067NC12	0.0181922	0.0327177	0.0336098	0.0463511
A0A067P4U1					0.0102007	0.00561083	0.0213802	0.0483291				Arylacetonitrilase; AltName: Full=NitTv1 [Trametes versicolor FP-101664 SS1]
A0A067P4B4	0.0904319	0.0927723	0.0817459	0.0620335								Altered inheritance of mitochondria protein 6 homolog ARB_06966; Flags: Precursor [Trichophyton benhamiae CBS 112371]
A0A067NDC6					0.00612165	0.0064755	0.00991419	0.0171454
A0A067NH99					0.0319018	0.0893351	0.124032	0.0878485
A0A067NNJ9					0.00849411	0.00629239	0.00893282	0.00790644				1,4-alpha-glucan-branching enzyme; AltName: Full=Glycogen-branching enzyme [Rhizophagus irregularis DAOM 181602=DAOM 197198]	GH13_8.hmm
A0A067NQY4					0.0201744	0.201469	0.236288	0.363688
A0A067NPG8	0.0113937	0.0112519	0.00778135	0.0103253								Uncharacterized WD repeat-containing protein YNL035C [Saccharomyces cerevisiae S288C]
A0A067P3B6	0.0168224	0.0111707	0.0263835	0.0201185								GTP-binding protein ypt2; AltName: Full=SEC4 homolog [Schizosaccharomyces pombe 972h-]
A0A067P8U5					0.0160896	0.0221435	0.0225919	0.0295426
A0A067NVN3					0.0774097	0.0524549	0.0753565	0.0962049
A0A067P5N3	0.00165993	0.00481071	0.00766061	0.00511159								Pdp3-interacting factor 1 [Schizosaccharomyces pombe 972h-]
A0A067NE76	0.0131103	0.0224264	0.0103786	0.00652583								Lanosterol synthase; AltName: Full=2,3-epoxysqualene--lanosterol cyclase; AltName: Full=Oxidosqualene--lanosterol cyclase; Short=OSC [Ganoderma lucidum]
A0A067NR66	0.00473375	0.00394263	0.00191962	0.00655203								Extracellular metalloprotease PODANS_2_14170; Flags: Precursor [Podospora anserina S mat+]
A0A067NDA6	0.0202282	0.0199436	0.0130017	0.0372848
A0A067N7P7	0.0146657	0.0418233	0.0378811	0.0314567								Laccase-2; AltName: Full=Benzenediol:oxygen oxidoreductase 2; AltName: Full=Diphenol oxidase 2; AltName: Full=Urishiol oxidase 2; Flags: Precursor [Pleurotus ostreatus]	AA1_1.hmm
A0A067N860	0.0208756	0.0288656	0.0215954	0.0180987								Polyubiquitin; Contains: Ubiquitin; Flags: Precursor [Schizosaccharomyces pombe 972h-]
A0A067NEM7					0.0272854	0.0220668	0.0261899	0.0292175				Phospholipase A1-Igamma2, chloroplastic; AltName: Full=DAD1-like lipase 3; Flags: Precursor [Arabidopsis thaliana]
A0A067PC57	0.0887516	0.0185098	0.0894367	0.0298571								Glycylpeptide N-tetradecanoyltransferase; AltName: Full=Myristoyl-CoA:protein N-myristoyltransferase; Short=NMT; AltName: Full=Peptide N-myristoyltransferase [Cryptococcus neoformans]
A0A067NCV2					0.00871633	0.0102574	0.0173595	0.00469634				NAD(P)H-hydrate epimerase; AltName: Full=NAD(P)HX epimerase [Cryptococcus neoformans var. neoformans JEC21]
A0A067NLD2	0.0697778	0.043005	0.132254	0.151539								Sec14 cytosolic factor; AltName: Full=Phosphatidylinositol/phosphatidyl-choline transfer protein; Short=PI/PC TP; AltName: Full=Sporulation-specific protein 20 [Schizosaccharomyces pombe 972h-]
A0A067NFS5	0.0129599	0.022981	0.0762793	0.0183568								Mitochondrial phosphate carrier protein 3, mitochondrial; AltName: Full=Mitochondrial phosphate transporter 3; Short=MPT3; AltName: Full=Phosphate transporter 3;1; Flags: Precursor [Arabidopsis thaliana]
A0A067NB35					0.0239793	0.015822	0.0154663	0.00659774				Beta-galactosidase A; Short=An-beta-gal; AltName: Full=Lactase A; Flags: Precursor [Aspergillus niger CBS 513.88]	GH35.hmm
A0A067N5B0	0.00691772	0.00602144	0.0104548	0.00651207								Short-chain dehydrogenase/reductase ARMGADRAFT_1018421; AltName: Full=Melleolide biosynthesis cluster protein ARMGADRAFT_1018421 [Armillaria gallica]
A0A067N8W4					0.0100735	0.0276083	0.0210381	0.0317598					CE12.hmm
A0A067NHB9	0.0348745	0.0480608	0.0320545	0.0472967								Probable oxidoreductase OrdL [Haemophilus influenzae Rd KW20]
A0A067NS95	0.00856029	0.00733674	0.00609687	0.0073313
A0A067NVX1					0.00957974	0.00945009	0.0117213	0.00756785
A0A067PC79	0.0128146	0.0257063	0.0203339	0.0224809
A0A067NIR1	0.0285517	0.0351408	0.0341254	0.0386837								Peptidyl-prolyl isomerase CWC27; Short=PPIase CWC27; AltName: Full=Rotamase CWC27 [Cryptococcus neoformans var. neoformans JEC21]_x005f_x0001_P0CP93.1 Peptidyl-prolyl isomerase CWC27; Short=PPIase CWC27; AltName: Full=Rotamase CWC27 [Cryptococcus neoformans var. neoformans B-3501A]
A0A067NSS5	0.0177866	0.00962745	0.0212985	0.0158438								Elongation factor Ts, mitochondrial; Short=EF-Ts; Short=EF-TsMt; Flags: Precursor [Coprinopsis cinerea okayama7#130]
A0A067P4A4					0.0185365	0.0529568	0.0114905	0.0533702				Probable coatomer subunit gamma; AltName: Full=Gamma-coat protein; Short=Gamma-COP [Schizosaccharomyces pombe 972h-]
A0A067P6B0					0.0222107	0.0142083	0.0166296	0.0134699				Putative endoglucanase type K; AltName: Full=Cellulase; AltName: Full=Endo-1,4-beta-glucanase; Flags: Precursor [Fusarium oxysporum]	GH45.hmm
A0A067NEZ6	0.0367211	0.0290363	0.0241414	0.0262462
A0A067NYY7					0.0127755	0.0109156	0.0127307	0.014501				Acyl-CoA dehydrogenase fadE12 [Mycobacterium tuberculosis CDC1551]_x005f_x0001_P9WQG3.1 Acyl-CoA dehydrogenase fadE12 [Mycobacterium tuberculosis H37Rv]
A0A067NFW6					0.0703585	0.0740341	0.0472466	0.0862473
A0A067P8H6					0.0383263	0.0222304	0.0255442	0.016076
A0A067P6N3	0.870055	0.846624	0.126241	0.0986014								Glutaredoxin-1 [Schizosaccharomyces pombe 972h-]
A0A067P1G0	0.00919078	0.0195552	0.0264916	0.0229831
A0A067NKE6					0.00708872	0.0124273	0.0123923	0.00853722				GTP cyclohydrolase 1 type 2 homolog [Staphylococcus aureus subsp. aureus MSSA476]_x005f_x0001_Q8NWB9.1 GTP cyclohydrolase 1 type 2 homolog [Staphylococcus aureus subsp. aureus MW2]
A0A067N8B8	0.00301046	0.00194302	0.00173324	0.00303313
A0A067NWA0	0.0146214	0.00774941	0.0277393	0.00443788								Guanine nucleotide-binding protein subunit beta [Dictyostelium discoideum]
A0A067P091	0.0603348	0.0305438	0.140826	0.0223006								T-complex protein 1 subunit alpha; Short=TCP-1-alpha; AltName: Full=CCT-alpha [Schizosaccharomyces pombe 972h-]
A0A067NKF5	0.00803265	0.00459162	0.115872	0.0216324								Programmed cell death protein 6; AltName: Full=ALG-257; AltName: Full=Apoptosis-linked gene 2 protein; Short=ALG-2; AltName: Full=PMP41 [Mus musculus]
