# Supplementary material for: Responses of the Mushroom Pleurotus ostreatus under Different CO2 Concentration by Comparative Proteomic Analyses
Source: J Fungi (Basel). 2022 Jun 21;8(7):652. doi: 10.3390/jof8070652 (PMC9321156; doi:10.3390/jof8070652)
Supplement: Supplementary file 1 [file jof-08-00652-s001.zip › Table S2.xlsx]

## Sheet: Table S2
Table S2 GO terms of DEPs.
id	LCO_1	LCO_2	LCO_3	LCO_4	HCO_1	HCO_2	HCO_3	HCO_4	foldChange_LCO-1_vs_HCO-1	q_value_LCO-1_vs_HCO-1	Gene ontology (GO)
A0A067NEG7	0.0218324	0.00860973	0.0430785	0.0138091	0.49688	0.339026	0.190959	0.727523	20.0892	0.0109146	FAD binding [GO:0071949]; oxidoreductase activity [GO:0016491]
A0A067NX05	0.0340875	0.0559416	0.00357453	0.00317771	0.708221	0.397674	0.25231	0.288193	17.0115	0.0093489
A0A067P276	0.0124439	0.0218515	0.0205765	0.032534	0.311024	0.254133	0.251645	0.272267	12.4599	2.17785e-06	ribosome [GO:0005840]; metal ion binding [GO:0046872]; structural constituent of ribosome [GO:0003735]; translation [GO:0006412]
A0A067NEE9	0.0214217	0.0297824	0.0512668	0.0166588	0.0611714	0.2431	0.275671	0.319492	7.55004	0.0129249
A0A067N2Y5	0.00578947	0.0119754	0.11757	0.0905424	0.575835	0.336216	0.230138	0.434561	6.98057	0.00283915
A0A067NZ63	0.00600313	0.0066828	0.00944184	0.0100181	0.0733841	0.0390216	0.0442212	0.0652549	6.90234	0.00163869	histone acetyltransferase complex [GO:0000123]; histone acetylation [GO:0016573]
A0A067NJP3	0.0168557	0.0235276	0.0205871	0.00670677	0.198186	0.0553089	0.0944047	0.0918834	6.49825	0.0207168	polygalacturonase activity [GO:0004650]; carbohydrate metabolic process [GO:0005975]
A0A067NL40	0.00398288	0.0168869	0.022312	0.0317416	0.12541	0.116321	0.0715998	0.122432	5.81613	0.00018493
A0A067NC11	0.113876	0.100811	0.101861	0.215713	1.15369	0.7885	0.478502	0.27034	5.05586	0.0270963	ribosome [GO:0005840]; structural constituent of ribosome [GO:0003735]; translation [GO:0006412]
A0A067N8I4	0.0969911	0.0975618	0.0715136	0.0515615	0.346471	0.332298	0.283705	0.443243	4.42567	0.000154726	iron ion binding [GO:0005506]; oxidoreductase activity, acting on single donors with incorporation of molecular oxygen, incorporation of two atoms of oxygen [GO:0016702]
A0A067P1I6	0.00480865	0.00179259	0.00293349	0.00219924	0.0128397	0.0144357	0.0151869	0.00920776	4.40346	0.000109526	arylformamidase activity [GO:0004061]; tryptophan catabolic process to kynurenine [GO:0019441]
A0A067NVG8	0.0415999	0.0851675	0.0814432	0.0672247	0.252753	0.244552	0.26748	0.396099	4.21473	0.000804233	integral component of membrane [GO:0016021]
A0A067NKB3	0.00724427	0.0309432	0.0231644	0.00785088	0.0888284	0.0761374	0.0647709	0.038002	3.8689	0.00221227	hydrolase activity [GO:0016787]
A0A067NA71	0.102802	0.11307	0.09405	0.0970982	0.433879	0.445401	0.409352	0.264332	3.81545	0.000798112	hydrolase activity [GO:0016787]
A0A067NXW0	0.101159	0.107878	0.0804638	0.110097	0.381305	0.399903	0.107162	0.546881	3.59174	0.0271597	flavin adenine dinucleotide binding [GO:0050660]; oxidoreductase activity, acting on CH-OH group of donors [GO:0016614]
A0A067P4E7	0.079571	0.087072	0.0988572	0.0557569	0.319928	0.30755	0.259136	0.25538	3.55477	2.71448e-06
A0A067P1X3	0.0431504	0.0507055	0.00588792	0.0386949	0.0672393	0.136236	0.13481	0.153418	3.55178	0.0020919	hydrolase activity, hydrolyzing O-glycosyl compounds [GO:0004553]; carbohydrate metabolic process [GO:0005975]
A0A067NSQ0	0.151865	0.152544	0.0874364	0.0574985	0.406863	0.399253	0.305367	0.459476	3.49612	2.4345e-05	hydrolase activity, hydrolyzing O-glycosyl compounds [GO:0004553]; carbohydrate metabolic process [GO:0005975]
A0A067P0X3	0.577093	0.603737	0.400744	0.464794	1.70433	1.85445	1.93349	1.37861	3.35759	4.5061e-05
A0A067P4V7	0.0256424	0.0392686	0.0246526	0.0356207	0.112318	0.0760152	0.0881022	0.129789	3.24501	0.00103539	phosphatase activity [GO:0016791]
A0A067N7K0	0.0457594	0.0128801	0.0358598	0.0100817	0.0922571	0.0873031	0.0742263	0.0851435	3.24084	0.000303101	flavin adenine dinucleotide binding [GO:0050660]; oxidoreductase activity, acting on CH-OH group of donors [GO:0016614]
A0A067P057	0.0213759	0.05924	0.0358333	0.026884	0.150781	0.080197	0.0971114	0.117949	3.1119	0.00130556	hydrolase activity [GO:0016787]
A0A067N5H9	0.335623	0.300358	0.782817	0.547545	1.7738	1.37856	1.14843	1.78331	3.09412	0.000172772
A0A067NL12	0.516149	0.407109	0.561636	0.451334	1.48368	1.53344	1.52029	1.4268	3.08032	1.97027e-09	hydrolase activity, acting on carbon-nitrogen (but not peptide) bonds [GO:0016810]; carbohydrate metabolic process [GO:0005975]
A0A067NL98	0.0618656	0.06806	0.0648295	0.0634236	0.294424	0.186895	0.142942	0.160056	3.03789	0.00854751
A0A067NIS4	0.0100905	0.01039	0.00365229	0.0062366	0.0228289	0.0212563	0.0144651	0.0327653	3.00683	0.00489565	integral component of membrane [GO:0016021]; hydrolase activity [GO:0016787]
A0A067NRC3	0.375352	0.395185	0.47602	0.713879	1.30258	1.99498	1.6325	0.898102	2.97289	0.00504921	metal ion binding [GO:0046872]; peptidase activity [GO:0008233]
A0A067NRR9	1.29995	1.30653	1.0319	1.16767	5.04935	3.37273	3.18175	2.59103	2.95354	0.00495749	extracellular region [GO:0005576]; carbohydrate binding [GO:0030246]; lyase activity [GO:0016829]; carbohydrate metabolic process [GO:0005975]
A0A067N6F8	0.0204045	0.0261886	0.00852197	0.00404731	0.0298374	0.0294165	0.0509933	0.0553036	2.79824	0.00590996	oxidoreductase activity [GO:0016491]
A0A067NEH8	0.00923924	0.00663299	0.00252053	0.00689499	0.01303	0.0130059	0.0143699	0.0290996	2.74858	0.023868	5'-3' RNA helicase activity [GO:0032574]; RNA binding [GO:0003723]; zinc ion binding [GO:0008270]; post-transcriptional gene silencing by RNA [GO:0035194]
A0A067P1B2	0.0639333	0.0626041	0.00913187	0.0472494	0.105541	0.109528	0.0879082	0.191549	2.70353	0.0104824	phosphoric diester hydrolase activity [GO:0008081]; lipid metabolic process [GO:0006629]
A0A067NWS7	0.060625	0.0561095	0.0110767	0.023168	0.143422	0.0777849	0.0423528	0.135229	2.64135	0.0331951	hydrolase activity, acting on carbon-nitrogen (but not peptide) bonds [GO:0016810]
A0A067NRT0	0.0900065	0.162595	0.0744832	0.158523	0.280813	0.332239	0.288352	0.362477	2.60268	3.1321e-05	metal ion binding [GO:0046872]; metallocarboxypeptidase activity [GO:0004181]
A0A067P9Y1	1.04733	1.07289	0.563749	0.735866	2.44542	1.82549	1.88553	2.70352	2.59075	0.000273137
A0A067NYF2	0.0891285	0.0822187	0.0406757	0.0688193	0.230069	0.166574	0.199497	0.13072	2.58814	0.00108399	catalytic activity [GO:0003824]
A0A067NM19	0.0157338	0.0103766	0.0138094	0.00378693	0.0279985	0.0256656	0.0231032	0.0352267	2.56239	0.000374804
A0A067NAE1	0.529014	0.454112	0.697659	0.636258	1.32102	1.52083	1.67135	1.41531	2.55865	1.13477e-06
A0A067P6J3	0.00959965	0.0131953	0.0157059	0.0123106	0.0319196	0.0281801	0.0366878	0.0308909	2.51279	4.32754e-06
A0A067NV84	0.0423504	0.063382	0.0249704	0.0222111	0.135003	0.0839663	0.0939824	0.0707123	2.50902	0.00375441
A0A067N2N7	0.0977204	0.112566	0.109424	0.107209	0.22235	0.248691	0.248816	0.351116	2.5086	0.00180619
A0A067P3W4	0.0362033	0.0472855	0.0550391	0.0592261	0.121621	0.152477	0.141739	0.077283	2.4936	0.00372774	host cell nucleus [GO:0042025]; nucleosome [GO:0000786]; nucleus [GO:0005634]; DNA binding [GO:0003677]; protein heterodimerization activity [GO:0046982]
A0A067P3P5	0.0299778	0.0259604	0.0181909	0.0591326	0.0999062	0.0870471	0.0237013	0.121164	2.48998	0.0445766
A0A067NM68	0.0895585	0.096898	0.057414	0.0614355	0.221704	0.162697	0.113821	0.257937	2.47672	0.00961093	integral component of membrane [GO:0016021]; hydrolase activity, acting on carbon-nitrogen (but not peptide) bonds [GO:0016810]
A0A067NG60	2.26928	2.19439	1.91464	1.2157	4.03002	5.00763	5.42004	4.02122	2.43335	6.14353e-05
A0A067NER0	0.0100044	0.0108101	0.005705	0.00869227	0.0265558	0.0288496	0.0140869	0.0138056	2.36562	0.0191838	cytoplasm [GO:0005737]; microtubule [GO:0005874]; GTP binding [GO:0005525]; GTPase activity [GO:0003924]; structural constituent of cytoskeleton [GO:0005200]; microtubule-based process [GO:0007017]
A0A067NCD9	0.0922574	0.1389	0.253234	0.283507	0.605288	0.495169	0.374761	0.323319	2.34216	0.00440092	serine-type peptidase activity [GO:0008236]
A0A067NAA2	0.232323	0.316254	0.465249	0.368731	0.733094	0.793686	0.705399	0.993199	2.33291	9.81169e-05
A0A067NUN5	0.514351	0.526117	0.362509	0.345483	1.21291	0.74314	0.64209	1.44202	2.3107	0.0194367	extracellular region [GO:0005576]; carbohydrate binding [GO:0030246]; lyase activity [GO:0016829]; carbohydrate metabolic process [GO:0005975]
A0A067NIP1	0.0792256	0.0780702	0.101393	0.13897	0.377248	0.182662	0.220257	0.122813	2.27075	0.0482319	nucleosome [GO:0000786]; nucleus [GO:0005634]; DNA binding [GO:0003677]; protein heterodimerization activity [GO:0046982]
A0A067NIA8	0.216066	0.268576	0.170252	0.233684	0.713394	0.491831	0.366311	0.410634	2.23072	0.0101762	fungal-type vacuole [GO:0000324]; integral component of membrane [GO:0016021]; glutathione hydrolase activity [GO:0036374]; glutathione catabolic process [GO:0006751]; xenobiotic metabolic process [GO:0006805]
A0A067NVK7	0.0130161	0.0136424	0.0105646	0.0108975	0.0179883	0.0294297	0.0414963	0.0165988	2.19269	0.0411721	protein folding [GO:0006457]
A0A067P7X8	0.0672166	0.088366	0.0709624	0.0902192	0.234743	0.164505	0.145288	0.149923	2.19235	0.00352189	hydrolase activity [GO:0016787]
A0A067NIX9	0.0172754	0.0153515	0.0253493	0.0292808	0.0659085	0.0511603	0.0422163	0.0305098	2.17512	0.00982401	eukaryotic 43S preinitiation complex [GO:0016282]; eukaryotic 48S preinitiation complex [GO:0033290]; eukaryotic translation initiation factor 3 complex, eIF3e [GO:0071540]; eukaryotic translation initiation factor 3 complex, eIF3m [GO:0071541]; translation initiation factor activity [GO:0003743]; translation initiation factor binding [GO:0031369]; formation of cytoplasmic translation initiation …
A0A067NVB1	0.0549176	0.0441127	0.0465372	0.0303279	0.102087	0.124448	0.0532022	0.0957147	2.13452	0.0119399	cytoplasm [GO:0005737]; ammonia-lyase activity [GO:0016841]; L-phenylalanine catabolic process [GO:0006559]
A0A067NVN8	0.158294	0.14817	0.113775	0.169141	0.396964	0.311789	0.262661	0.272086	2.10985	0.00121834	raffinose alpha-galactosidase activity [GO:0052692]; carbohydrate metabolic process [GO:0005975]
A0A067NS81	0.00988766	0.00445572	0.0079694	0.016187	0.0118495	0.0277085	0.0152174	0.026206	2.10342	0.0299648	cytoplasmic stress granule [GO:0010494]; sulfite reductase complex (NADPH) [GO:0009337]; 4 iron, 4 sulfur cluster binding [GO:0051539]; FMN binding [GO:0010181]; heme binding [GO:0020037]; NADP binding [GO:0050661]; sulfite reductase (NADPH) activity [GO:0004783]; hydrogen sulfide biosynthetic process [GO:0070814]; sulfate assimilation [GO:0000103]; sulfur amino acid biosynthetic process [GO:0000…
A0A067NHR3	0.0116208	0.0114858	0.0111029	0.0122736	0.0251441	0.0295685	0.0124895	0.0305423	2.1028	0.0197009	chitin binding [GO:0008061]; hydrolase activity, hydrolyzing O-glycosyl compounds [GO:0004553]; carbohydrate metabolic process [GO:0005975]
A0A067NPC3	1.23714	1.22857	0.830529	1.11824	2.68649	2.1916	2.14122	2.16431	2.08034	1.85374e-05	beta-N-acetylhexosaminidase activity [GO:0004563]; N-acetyl-beta-D-galactosaminidase activity [GO:0102148]; carbohydrate metabolic process [GO:0005975]
A0A067NWG0	7.05195	7.87986	10.4595	14.9557	24.265	20.0006	20.4668	19.1128	2.0781	0.000338011	integral component of membrane [GO:0016021]
A0A067NQP2	0.860564	0.798854	0.602864	0.629569	2.21584	1.19093	1.12548	1.41669	2.05714	0.0185766	hydrolase activity, acting on carbon-nitrogen (but not peptide) bonds [GO:0016810]
A0A067P1C3	0.455085	0.156454	0.248303	0.157822	0.575422	0.438831	0.525708	0.535285	2.03922	0.00673274	serine-type carboxypeptidase activity [GO:0004185]
A0A067NZ10	0.843879	0.891032	1.18027	1.19687	2.09168	1.87035	1.94744	2.47522	2.03905	5.06203e-05	serine-type endopeptidase activity [GO:0004252]; serine-type exopeptidase activity [GO:0070008]
A0A067PE80	0.40854	0.44209	0.332539	0.448941	0.728733	0.846687	0.752636	0.980296	2.02704	0.000149881	acetate CoA-transferase activity [GO:0008775]; acetyl-CoA hydrolase activity [GO:0003986]; acetate metabolic process [GO:0006083]; propionate metabolic process, methylcitrate cycle [GO:0019679]
A0A067N5C9	0.173576	0.215403	0.204055	0.298153	0.356829	0.39468	0.325279	0.721918	2.01833	0.0390476
A0A067NDP8	0.0107117	0.0107472	0.0138052	0.00758278	0.0215315	0.0181263	0.0146382	0.0318299	2.01009	0.0209326
A0A067NM07	0.56061	0.611613	0.395426	0.534695	1.37886	1.07447	0.881904	0.833759	1.98302	0.00450739
A0A067NTA7	0.16944	0.181098	0.299722	0.290648	0.378054	0.610275	0.575465	0.3017	1.98265	0.0155762	host cell nucleus [GO:0042025]; nucleosome [GO:0000786]; nucleus [GO:0005634]; DNA binding [GO:0003677]; protein heterodimerization activity [GO:0046982]
A0A067NRY6	0.448515	0.535901	0.241944	0.251904	0.812764	0.752932	0.654692	0.683011	1.96406	0.00164832	intracellular sterol transport [GO:0032366]
A0A067PAR1	0.033923	0.0361669	0.0809799	0.0698209	0.0962643	0.142286	0.129306	0.06532	1.96104	0.0176257	peroxidase activity [GO:0004601]
A0A067P3Z6	2.15743	1.83578	1.8936	1.8565	4.88327	3.64954	3.41241	3.23641	1.96062	0.00275706	hydrolase activity, hydrolyzing O-glycosyl compounds [GO:0004553]; carbohydrate metabolic process [GO:0005975]
A0A067NZ86	0.111552	0.101963	0.0879053	0.12185	0.152366	0.216227	0.191141	0.255268	1.92549	0.0032645	acid phosphatase activity [GO:0003993]; metal ion binding [GO:0046872]
A0A067NZP8	0.560915	0.517533	0.413488	0.498226	1.17921	0.907089	0.778892	0.92727	1.90561	0.00124386	acyl-CoA dehydrogenase activity [GO:0003995]; flavin adenine dinucleotide binding [GO:0050660]
A0A067NAU1	0.817626	0.877365	1.07229	0.912215	1.6525	1.70851	1.60666	2.03502	1.90316	4.30353e-05
A0A067NG89	2.94032	2.83225	2.36367	2.57984	5.65746	4.86499	4.21916	5.64606	1.90253	0.000317372	extracellular space [GO:0005615]; metalloendopeptidase activity [GO:0004222]; zinc ion binding [GO:0008270]
A0A067NG45	0.144505	0.189429	0.0608194	0.161269	0.322799	0.243199	0.21326	0.267196	1.88204	0.0032309	ribosome [GO:0005840]; structural constituent of ribosome [GO:0003735]; transferase activity [GO:0016740]; translation [GO:0006412]
A0A067NPC1	0.0902281	0.0912803	0.0781224	0.115438	0.276725	0.12721	0.130398	0.167592	1.87146	0.047918	integral component of membrane [GO:0016021]; glucan 1,4-alpha-glucosidase activity [GO:0004339]; starch binding [GO:2001070]; polysaccharide catabolic process [GO:0000272]
A0A067NSB2	0.112959	0.148444	0.161225	0.226829	0.264951	0.353484	0.169807	0.425579	1.86898	0.0342563	integral component of membrane [GO:0016021]; lyase activity [GO:0016829]
A0A067NE87	0.0118889	0.0151903	0.0181464	0.00713184	0.0240015	0.0368479	0.0215865	0.0154151	1.86891	0.0363491
A0A067P2I9	0.0986277	0.138333	0.176863	0.185224	0.340854	0.315092	0.264	0.196989	1.86452	0.00406453	small nuclear ribonucleoprotein complex [GO:0030532]; mRNA processing [GO:0006397]; RNA splicing [GO:0008380]
A0A067NBL6	0.13359	0.12311	0.116453	0.094442	0.194913	0.223095	0.162605	0.286515	1.85444	0.0072669	CoA-transferase activity [GO:0008410]; phosphorelay signal transduction system [GO:0000160]
A0A067N676	1.20146	1.24409	1.17144	1.30601	2.36242	2.25039	2.41769	1.94886	1.82396	7.96924e-05	metal ion binding [GO:0046872]; metalloaminopeptidase activity [GO:0070006]
A0A067NW26	0.0983207	0.0457848	0.0691678	0.0779161	0.200688	0.123082	0.112409	0.0945798	1.82273	0.0337363	raffinose alpha-galactosidase activity [GO:0052692]; carbohydrate metabolic process [GO:0005975]
A0A067NQZ0	1.02719	1.09135	0.813126	0.983708	1.93372	1.80906	1.79476	1.59553	1.8218	1.97996e-06	ATP binding [GO:0005524]
A0A067N314	0.123685	0.105157	0.11747	0.119979	0.232628	0.216205	0.20194	0.193991	1.81167	1.29837e-05
A0A067NE63	0.221613	0.243342	0.206408	0.224393	0.508681	0.493624	0.251265	0.358948	1.80018	0.0228283	hydrolase activity, hydrolyzing O-glycosyl compounds [GO:0004553]; carbohydrate metabolic process [GO:0005975]
A0A067PB05	0.302926	0.272348	0.354989	0.292681	0.510318	0.524829	0.478477	0.643762	1.76409	0.000327237	catalytic activity [GO:0003824]
A0A067NHC0	0.494467	0.480368	0.304422	0.308783	0.811122	0.632225	0.521463	0.824854	1.75667	0.00420852	catalytic activity [GO:0003824]
A0A067PA67	0.800826	0.857455	0.503347	0.592601	1.47789	1.08325	0.974365	1.30133	1.75615	0.00210749
A0A067NX95	0.434524	0.39757	0.346576	0.339758	0.883079	0.563499	0.640441	0.570024	1.74986	0.0074313	copper ion binding [GO:0005507]; primary amine oxidase activity [GO:0008131]; quinone binding [GO:0048038]; amine metabolic process [GO:0009308]
A0A067P7W0	0.148954	0.153707	0.229624	0.279678	0.417129	0.436533	0.347024	0.215312	1.74392	0.0181162	nucleosome [GO:0000786]; nucleus [GO:0005634]; DNA binding [GO:0003677]; protein heterodimerization activity [GO:0046982]
A0A067NZR1	0.189933	0.236408	0.268794	0.213856	0.258877	0.490347	0.43288	0.39845	1.7388	0.0110397	alpha-amylase activity [GO:0004556]; alpha-amylase activity (releasing maltohexaose) [GO:0103025]; cation binding [GO:0043169]; carbohydrate metabolic process [GO:0005975]
A0A067NTG4	0.284471	0.270399	0.194817	0.213557	0.451289	0.403336	0.352599	0.459208	1.73002	0.000117271	aspartic-type endopeptidase activity [GO:0004190]
A0A067NTT4	0.772493	0.811004	0.350481	0.473598	1.32097	1.17887	0.881271	0.757639	1.71905	0.0158004	ribosome [GO:0005840]; structural constituent of ribosome [GO:0003735]; translation [GO:0006412]
A0A067NF66	0.574172	0.44791	0.527538	0.531112	0.806027	1.02658	0.899089	0.82546	1.70957	0.000111796	heme binding [GO:0020037]; iron ion binding [GO:0005506]; oxidoreductase activity, acting on paired donors, with incorporation or reduction of molecular oxygen [GO:0016705]; peroxidase activity [GO:0004601]; response to oxidative stress [GO:0006979]
A0A067NLC1	0.397289	0.442284	0.233393	0.45311	0.569083	0.637584	0.673784	0.726636	1.70836	0.000817916
A0A067NIW9	0.182596	0.165469	0.213842	0.19902	0.308316	0.412754	0.314421	0.253786	1.69435	0.0059344
A0A067NYP3	0.317255	0.345825	0.458389	0.392827	0.447678	0.560061	0.960553	0.585789	1.68665	0.0474203	cytoplasm [GO:0005737]; nucleus [GO:0005634]; mRNA binding [GO:0003729]; S-methyl-5-thioadenosine phosphorylase activity [GO:0017061]; glutamate biosynthetic process [GO:0006537]; L-methionine salvage from methylthioadenosine [GO:0019509]; purine ribonucleoside salvage [GO:0006166]
A0A067NEY2	0.723657	0.82488	0.439877	0.596482	1.57735	1.05642	1.00099	0.695668	1.67528	0.0431769	cytosolic large ribosomal subunit [GO:0022625]; RNA binding [GO:0003723]; ribosome biogenesis [GO:0042254]
A0A067N954	62.7443	63.4897	59.1648	60.3303	101.931	106.646	102.824	100.048	1.6744	7.73175e-10	integral component of membrane [GO:0016021]
A0A067NL48	0.0538066	0.0206286	0.0673688	0.047268	0.0568533	0.0940967	0.0989303	0.0661183	1.67131	0.0279396	RNA binding [GO:0003723]
A0A067NCR3	2.50895	2.54503	1.90562	2.49612	3.98806	3.99219	3.55734	4.20289	1.66465	6.96383e-06	phosphatase activity [GO:0016791]
A0A067NXT9	0.334842	0.427795	0.339057	0.312166	0.571359	0.696777	0.710253	0.374991	1.66451	0.0182168
A0A067NR97	0.268101	0.319518	0.256749	0.264443	0.312813	0.520474	0.384336	0.620003	1.65729	0.031802
A0A067NYN3	0.0867532	0.0519408	0.0365903	0.090409	0.0718836	0.131141	0.143352	0.0912424	1.64708	0.0435529	riboflavin synthase complex [GO:0009349]; 6,7-dimethyl-8-ribityllumazine synthase activity [GO:0000906]; riboflavin biosynthetic process [GO:0009231]
A0A067NYA3	4.14993	4.35926	2.48382	3.13106	8.14028	5.69898	5.57975	3.83407	1.64634	0.0329596	ribosome [GO:0005840]; structural constituent of ribosome [GO:0003735]; translation [GO:0006412]
A0A067P3Q9	0.019042	0.0180029	0.011797	0.00505826	0.022179	0.025952	0.0162352	0.0243499	1.64594	0.0305602	oxidoreductase activity [GO:0016491]
A0A067NLY5	0.114298	0.118242	0.192585	0.206395	0.303165	0.25188	0.219163	0.258512	1.63529	0.00393531	cytosol [GO:0005829]; extrinsic component of phagophore assembly site membrane [GO:0097632]; Atg12 activating enzyme activity [GO:0019778]; Atg8 activating enzyme activity [GO:0019779]; identical protein binding [GO:0042802]; autophagy of mitochondrion [GO:0000422]; C-terminal protein lipidation [GO:0006501]; late nucleophagy [GO:0044805]; macroautophagy [GO:0016236]; piecemeal microautophagy of …
A0A067NT59	0.518911	0.523071	0.275081	0.394524	0.711832	0.624367	0.772515	0.684706	1.63206	0.00227138	metal ion binding [GO:0046872]
A0A067NN82	1.37837	1.33807	1.172	1.22753	1.88055	2.13174	2.13726	2.1324	1.61884	7.22062e-07	serine-type peptidase activity [GO:0008236]
A0A067NN37	0.932166	0.818182	1.01987	1.38087	1.54933	2.12585	1.50412	1.50119	1.60934	0.00447011
A0A067N5I1	0.0358376	0.0349297	0.0234178	0.0346387	0.0694835	0.0526976	0.0310141	0.0525492	1.5971	0.0402001	peroxiredoxin activity [GO:0051920]
A0A067NFB3	0.372138	0.413632	0.437958	0.499721	0.753285	0.744208	0.562462	0.683057	1.59158	0.000490023	beta-galactosidase activity [GO:0004565]; carbohydrate metabolic process [GO:0005975]
A0A067P0T8	1.39541	1.62323	1.3827	1.72794	2.94383	2.53666	2.24842	2.02271	1.59099	0.00266277	hydrolase activity [GO:0016787]
A0A067N2P4	0.318287	0.339273	0.295829	0.305768	0.549474	0.495893	0.57405	0.382018	1.5895	0.00482628
A0A067NLS2	1.70299	1.85665	1.67833	1.75069	2.52845	2.93716	2.59385	2.99204	1.58135	0.000104947	alpha-mannosidase activity [GO:0004559]; carbohydrate binding [GO:0030246]; mannose metabolic process [GO:0006013]
A0A067NFC6	0.0460488	0.0531271	0.0418234	0.0276948	0.0618905	0.0847047	0.0684117	0.0502132	1.5722	0.0124228	inositol phosphoceramide synthase complex [GO:0070916]; integral component of membrane [GO:0016021]; inositol phosphoceramide synthase activity [GO:0045140]; inositol phosphoceramide metabolic process [GO:0006673]; sphingolipid biosynthetic process [GO:0030148]
A0A067NMR7	2.2904	2.32049	1.698	1.7745	3.05868	2.86322	2.9957	3.73176	1.56486	0.000506854	fungal-type vacuole lumen [GO:0000328]; metalloaminopeptidase activity [GO:0070006]; zinc ion binding [GO:0008270]; chaperone-mediated protein folding [GO:0061077]
A0A067NTD6	0.0137438	0.0219062	0.0127752	0.0198434	0.0369598	0.0240593	0.0223691	0.0232153	1.56153	0.026991	integral component of membrane [GO:0016021]
A0A067N571	0.224061	0.236418	0.191994	0.211926	0.38756	0.310086	0.302912	0.342023	1.5532	0.000414153	cytoplasm [GO:0005737]; O-methyltransferase activity [GO:0008171]; autophagosome assembly [GO:0000045]
A0A067PDT3	0.821256	0.745847	0.549862	0.518476	0.888075	1.0451	0.888557	1.24773	1.54413	0.00473318
A0A067NN40	0.0397144	0.0434318	0.0299934	0.047978	0.0669176	0.0643965	0.0545631	0.0625689	1.54202	0.000525797	integral component of membrane [GO:0016021]; metal ion binding [GO:0046872]; peptidase activity [GO:0008233]
A0A067P4I9	1.09482	1.10244	0.799968	0.829756	1.78529	1.5967	1.50606	1.01188	1.54167	0.0143697	ribosome [GO:0005840]; structural constituent of ribosome [GO:0003735]; translation [GO:0006412]
A0A067NXA1	0.152619	0.178516	0.194576	0.163679	0.366919	0.204844	0.249537	0.235198	1.53251	0.0339592	serine-type carboxypeptidase activity [GO:0004185]
A0A067NVB5	0.242958	0.183036	0.119795	0.176013	0.339867	0.23245	0.253323	0.279365	1.5309	0.00907221	hydrolase activity, acting on carbon-nitrogen (but not peptide) bonds [GO:0016810]
A0A067N7T7	0.190902	0.215542	0.195724	0.110209	0.312809	0.286431	0.282906	0.200739	1.5201	0.00968459	chitin binding [GO:0008061]; hydrolase activity, hydrolyzing O-glycosyl compounds [GO:0004553]; phosphatidylinositol binding [GO:0035091]; carbohydrate metabolic process [GO:0005975]
A0A067NV51	0.0599787	0.0813706	0.0401635	0.0497082	0.105681	0.0577828	0.0861766	0.101643	1.51926	0.033859	integral component of membrane [GO:0016021]; dipeptidase activity [GO:0016805]; metal ion binding [GO:0046872]; metallopeptidase activity [GO:0008237]
A0A067N702	0.158954	0.147092	0.233155	0.229838	0.362874	0.307942	0.218978	0.277763	1.5182	0.0133088	integral component of membrane [GO:0016021]; plasma membrane [GO:0005886]
A0A067N3M1	3.49696	3.79793	3.31713	4.02605	6.09841	5.43674	5.13386	5.54444	1.51751	1.4551e-05
A0A067NRS6	0.334583	0.294901	0.290199	0.29998	0.420801	0.405822	0.433973	0.589793	1.51713	0.00879082	FAD binding [GO:0071949]; oxidoreductase activity [GO:0016491]
A0A067NMI0	8.09073	10.3538	10.942	9.66493	13.1365	13.8164	17.2916	14.6521	1.50818	0.000698815	flavin adenine dinucleotide binding [GO:0050660]; oxidoreductase activity, acting on the CH-CH group of donors [GO:0016627]
A0A067ND80	2.30131	2.26812	1.69229	2.15161	2.99715	3.5505	3.32509	2.79487	1.50566	0.000270039	phosphatidylserine decarboxylase activity [GO:0004609]; phospholipid biosynthetic process [GO:0008654]
A0A067NR93	1.26034	1.27573	1.15984	1.29003	0.850363	0.989995	0.327752	1.14491	0.664473	0.0471001	hydrolase activity [GO:0016787]
A0A067NA65	0.407924	0.363244	0.363565	0.552357	0.19153	0.287775	0.203207	0.437487	0.663865	0.0487164	homogentisate 1,2-dioxygenase activity [GO:0004411]; L-phenylalanine catabolic process [GO:0006559]; tyrosine metabolic process [GO:0006570]
A0A067NT03	0.0439329	0.0428806	0.0387559	0.0299255	0.00935538	0.0278995	0.0355724	0.0298102	0.660069	0.0496568	FMN binding [GO:0010181]; oxidoreductase activity [GO:0016491]
A0A067PB22	0.0945988	0.106214	0.1126	0.15234	0.0754928	0.0687294	0.0802691	0.0827238	0.659608	0.016098	carbohydrate binding [GO:0030246]; hydrolase activity, hydrolyzing O-glycosyl compounds [GO:0004553]; carbohydrate metabolic process [GO:0005975]
A0A067NZP9	0.0668398	0.0751686	0.0761169	0.0561771	0.0451571	0.0535455	0.0492154	0.0327106	0.658501	0.00196532	aspartic-type endopeptidase activity [GO:0004190]
A0A067NS55	0.252781	0.24855	0.252182	0.282934	0.129821	0.142775	0.25098	0.157899	0.65751	0.0144115	metal ion binding [GO:0046872]; ribulose-phosphate 3-epimerase activity [GO:0004750]; carbohydrate metabolic process [GO:0005975]; pentose-phosphate shunt [GO:0006098]
A0A067NYD8	0.129726	0.115094	0.0913931	0.121816	0.050441	0.0726219	0.106432	0.071389	0.65691	0.011316	endoplasmic reticulum membrane [GO:0005789]; integral component of membrane [GO:0016021]; dolichyl-phosphate-mannose-protein mannosyltransferase activity [GO:0004169]
A0A067NJ24	0.443968	0.512581	0.471603	0.439968	0.234151	0.306466	0.329646	0.350869	0.653669	0.000231623	glyceraldehyde-3-phosphate dehydrogenase (NAD+) (phosphorylating) activity [GO:0004365]; NAD binding [GO:0051287]; NADP binding [GO:0050661]; glucose metabolic process [GO:0006006]; glycolytic process [GO:0006096]
A0A067P371	0.360258	0.392224	0.22381	0.328194	0.312352	0.195287	0.165077	0.17446	0.649434	0.0248352	metal ion binding [GO:0046872]; phosphoprotein phosphatase activity [GO:0004721]
A0A067NF68	0.114947	0.111549	0.0886489	0.0946954	0.103633	0.0386056	0.0591395	0.06446	0.648638	0.0297241	lipid metabolic process [GO:0006629]
A0A067P210	0.0704952	0.100352	0.082842	0.0748973	0.0542933	0.0632899	0.0448355	0.050357	0.647548	0.00272576	carbonate dehydratase activity [GO:0004089]; zinc ion binding [GO:0008270]
A0A067NGJ4	0.52401	0.580748	0.545755	0.532581	0.198418	0.41238	0.461266	0.3326	0.643429	0.0127393	oxidoreductase activity, acting on the aldehyde or oxo group of donors, NAD or NADP as acceptor [GO:0016620]
A0A067NYE3	0.316348	0.283167	0.284744	0.255131	0.140806	0.160563	0.293519	0.137667	0.642937	0.0267145	metal ion binding [GO:0046872]; superoxide dismutase activity [GO:0004784]
A0A067NQU6	0.614566	0.652081	0.635831	0.953109	0.320338	0.452911	0.413495	0.63543	0.638108	0.0170596	oxidoreductase activity [GO:0016491]; zinc ion binding [GO:0008270]
A0A067NZQ8	1.56283	1.70405	1.70091	1.95468	0.680059	1.10477	1.05991	1.55936	0.636203	0.00884841	mitochondrion [GO:0005739]; alanine-tRNA ligase activity [GO:0004813]; ATP binding [GO:0005524]; tRNA binding [GO:0000049]; zinc ion binding [GO:0008270]; mitochondrial alanyl-tRNA aminoacylation [GO:0070143]
A0A067P542	0.162706	0.213186	0.190117	0.138847	0.0404889	0.157934	0.148356	0.0992469	0.632791	0.0454301	glycerol-3-phosphate dehydrogenase complex [GO:0009331]; glycerol-3-phosphate dehydrogenase [NAD+] activity [GO:0004367]; NAD binding [GO:0051287]; carbohydrate metabolic process [GO:0005975]; glycerol-3-phosphate catabolic process [GO:0046168]
A0A067NDG7	0.124812	0.119313	0.137742	0.106943	0.0351725	0.0939657	0.0736825	0.105515	0.630787	0.0200444
A0A067NRV9	0.288555	0.2514	0.426353	0.27654	0.195149	0.210427	0.192275	0.182746	0.628071	0.0228854	eukaryotic 43S preinitiation complex [GO:0016282]; eukaryotic 48S preinitiation complex [GO:0033290]; eukaryotic translation initiation factor 3 complex [GO:0005852]; DNA-binding transcription factor activity [GO:0003700]; translation initiation factor activity [GO:0003743]; translation initiation factor binding [GO:0031369]; formation of cytoplasmic translation initiation complex [GO:0001732]
A0A067NF57	0.206456	0.214655	0.220896	0.267905	0.0653766	0.159047	0.190224	0.156014	0.627161	0.0141265	L-fuconate dehydratase activity [GO:0050023]; carbohydrate catabolic process [GO:0016052]; cellular amino acid catabolic process [GO:0009063]
A0A067NT94	0.438228	0.52958	0.459628	0.237117	0.260841	0.259664	0.340983	0.181876	0.626813	0.0387728
A0A067NG43	0.382697	0.366719	0.385104	0.45219	0.323394	0.205345	0.178513	0.285541	0.625693	0.00279905	oxidoreductase activity [GO:0016491]
A0A067NPL6	0.0755017	0.0773853	0.116846	0.0868335	0.0366817	0.0698769	0.0501052	0.0659169	0.624234	0.0108392	fructose-bisphosphate aldolase activity [GO:0004332]; glycolytic process [GO:0006096]
A0A067NN04	0.249745	0.211927	0.245655	0.287122	0.149704	0.156662	0.131514	0.182659	0.624004	0.000343906	hydrolase activity [GO:0016787]
A0A067NH15	0.0323374	0.0578539	0.0344972	0.0449534	0.0262859	0.0226473	0.035402	0.0213028	0.622712	0.0263794
A0A067NRF0	0.203366	0.173573	0.12992	0.144431	0.0747543	0.114619	0.07769	0.135238	0.617699	0.0083769	ATP binding [GO:0005524]; metal ion binding [GO:0046872]; molybdopterin adenylyltransferase activity [GO:0061598]; molybdopterin molybdotransferase activity [GO:0061599]; Mo-molybdopterin cofactor biosynthetic process [GO:0006777]; molybdopterin cofactor biosynthetic process [GO:0032324]
A0A067P1S4	3.15504	3.22295	4.00066	4.05276	1.29764	2.02061	2.0276	3.50651	0.61341	0.017465	L-aspartate:2-oxoglutarate aminotransferase activity [GO:0004069]; pyridoxal phosphate binding [GO:0030170]; biosynthetic process [GO:0009058]; cellular amino acid metabolic process [GO:0006520]
A0A067P619	0.0122721	0.0129163	0.0208908	0.0183453	0.0106487	0.0096036	0.00738092	0.0117142	0.610753	0.0179713	RNA binding [GO:0003723]
A0A067P3U3	2.16942	2.19947	2.20989	2.68699	0.927133	1.25826	1.56891	1.89882	0.610108	0.00294378	oxidoreductase activity [GO:0016491]
A0A067NSY7	6.574	5.38105	3.8946	5.16528	2.45718	2.37949	2.50261	5.46712	0.609396	0.0321043	metalloendopeptidase activity [GO:0004222]
A0A067NSG3	0.355178	0.32519	0.353165	0.432207	0.159461	0.231628	0.24514	0.25475	0.607869	0.000408722
A0A067NCU5	0.00327602	0.00584599	0.00351596	0.00439244	0.002576	0.00220594	0.00259306	0.002929	0.605035	0.0226712	integral component of membrane [GO:0016021]
A0A067NV80	0.0347631	0.035252	0.0335151	0.0474592	0.0344852	0.0182681	0.0156009	0.0227847	0.603612	0.00921329	peptidyl-prolyl cis-trans isomerase activity [GO:0003755]
A0A067NHF6	0.106537	0.106975	0.0808333	0.086493	0.073669	0.0496481	0.0749125	0.0303517	0.600206	0.00802868	small nucleolar ribonucleoprotein complex [GO:0005732]; spliceosomal complex [GO:0005681]; poly(U) RNA binding [GO:0008266]; mRNA splicing, via spliceosome [GO:0000398]
A0A067NAB3	1.44122	1.41327	1.1328	1.04762	0.813204	0.709401	0.720469	0.769112	0.59826	0.00229722	chitin binding [GO:0008061]; hydrolase activity, hydrolyzing O-glycosyl compounds [GO:0004553]; carbohydrate metabolic process [GO:0005975]
A0A067NPI1	0.645561	0.801554	0.81332	1.01427	0.405718	0.50355	0.506392	0.541925	0.597789	0.00356747	catalytic activity [GO:0003824]
A0A067NYI3	0.440482	0.490179	0.422446	0.500463	0.174691	0.288287	0.335707	0.308164	0.597145	0.000964865	cytoplasm [GO:0005737]; adenylosuccinate synthase activity [GO:0004019]; GTP binding [GO:0005525]; magnesium ion binding [GO:0000287]; 'de novo' AMP biosynthetic process [GO:0044208]
A0A067PBV1	0.0554183	0.0483027	0.0543538	0.060454	0.0465498	0.00909173	0.0286081	0.0458195	0.595204	0.0375894	TORC1 complex [GO:0031931]; TORC2 complex [GO:0031932]; TOR signaling [GO:0031929]
A0A067P708	0.109	0.125175	0.11835	0.137555	0.0772113	0.0827032	0.0723296	0.057954	0.592144	4.04358e-05	bub1-bub3 complex [GO:1990298]; condensed nuclear chromosome kinetochore [GO:0000778]; negative regulation of protein binding [GO:0032091]; signal transduction involved in mitotic spindle assembly checkpoint [GO:0072480]
A0A067NLY8	0.525263	0.605633	0.548416	0.760107	0.302917	0.42944	0.334672	0.37686	0.591899	0.00193381	ATP binding [GO:0005524]; glucose binding [GO:0005536]; hexokinase activity [GO:0004396]; cellular glucose homeostasis [GO:0001678]; glycolytic process [GO:0006096]
A0A067PBX5	0.16294	0.156925	0.179062	0.204145	0.0556792	0.0954528	0.127471	0.137025	0.59116	0.00519297	mitochondrion [GO:0005739]; 3-hydroxyisobutyryl-CoA hydrolase activity [GO:0003860]; valine catabolic process [GO:0006574]
A0A067NHQ0	0.027187	0.0177236	0.0170436	0.0191945	0.0119374	0.00946902	0.0091103	0.0172327	0.588418	0.00990147
A0A067NSJ0	0.225722	0.319334	0.265279	0.304983	0.193023	0.143721	0.168712	0.146442	0.584494	0.000751233	catalytic activity [GO:0003824]
A0A067P2P7	0.195784	0.205298	0.260586	0.259476	0.0484499	0.189342	0.182316	0.117984	0.584157	0.0201585	integral component of membrane [GO:0016021]; NAD(P)+ transhydrogenase activity [GO:0008746]; proton transmembrane transport [GO:1902600]
A0A067NXZ8	0.0150149	0.0127848	0.0103413	0.0214604	0.0136792	0.00867796	0.0075737	0.00478096	0.5824	0.0407749
A0A067NLC8	0.00742543	0.00923049	0.00939153	0.00600098	0.00466203	0.00504876	0.00478963	0.0041477	0.581873	0.00563715	oxidoreductase activity [GO:0016491]
A0A067P1P7	0.459885	0.478368	0.305384	0.386773	0.220931	0.17772	0.243143	0.30368	0.5799	0.00292286	2 iron, 2 sulfur cluster binding [GO:0051537]; metal ion binding [GO:0046872]; oxidoreductase activity [GO:0016491]
A0A067P6C7	0.0152577	0.0186835	0.0199058	0.0208868	0.01826	0.0085809	0.00805305	0.00841552	0.579516	0.013754
A0A067NED1	1.6409	1.64132	1.89686	2.00301	0.69965	1.02705	1.05709	1.35029	0.575609	0.000511326
A0A067NR59	0.0202992	0.0236462	0.0249165	0.021999	0.00837229	0.0152238	0.00720975	0.0214756	0.575401	0.0215587	cytosol [GO:0005829]; peroxisome [GO:0005777]; peroxisome matrix targeting signal-2 binding [GO:0005053]; protein import into peroxisome matrix, docking [GO:0016560]
A0A067NVH9	0.236857	0.294306	0.298236	0.364962	0.20188	0.165086	0.182631	0.134269	0.572579	0.00148761	oxidoreductase activity [GO:0016491]
A0A067NNY6	0.0828741	0.0522629	0.0523301	0.0889393	0.0404752	0.0566339	0.0166524	0.0440149	0.570813	0.0244037	succinate-semialdehyde dehydrogenase [NAD(P)+] activity [GO:0009013]; cellular response to oxidative stress [GO:0034599]; gamma-aminobutyric acid catabolic process [GO:0009450]; glutamate decarboxylation to succinate [GO:0006540]
A0A067NJN0	0.153837	0.168607	0.160159	0.165346	0.0746239	0.0861046	0.126298	0.0828291	0.57081	0.00093678
A0A067N4U8	0.266011	0.334833	0.444959	0.411539	0.0618787	0.352627	0.254191	0.159118	0.568031	0.0393225	nucleic acid binding [GO:0003676]; gene silencing by RNA [GO:0031047]
A0A067NP30	0.706705	0.498006	0.614082	0.998986	0.348296	0.336288	0.322185	0.593292	0.567845	0.0232885	metal ion binding [GO:0046872]; serine-type endopeptidase activity [GO:0004252]
A0A067P4U9	19.2576	20.5082	20.833	21.471	9.2205	11.932	13.3114	11.7313	0.562876	1.12868e-05	phosphopyruvate hydratase complex [GO:0000015]; magnesium ion binding [GO:0000287]; phosphopyruvate hydratase activity [GO:0004634]; glycolytic process [GO:0006096]
A0A067N568	0.502119	0.570855	0.465895	0.514028	0.203302	0.31313	0.356127	0.282189	0.562497	0.00012037	catalytic activity [GO:0003824]
A0A067NBU8	1.92979	2.05807	2.17345	2.29705	0.780624	1.35054	0.930406	1.6944	0.562281	0.00318337	flavin adenine dinucleotide binding [GO:0050660]; oxidoreductase activity, acting on CH-OH group of donors [GO:0016614]
A0A067NR58	0.308111	0.280249	0.182248	0.201444	0.134153	0.132625	0.138053	0.134375	0.55471	0.0117838
A0A067NEK4	43.8832	40.9269	52.7478	48.5086	21.768	27.6645	30.8216	22.7372	0.553519	4.84005e-05	peptidyl-prolyl cis-trans isomerase activity [GO:0003755]; protein folding [GO:0006457]
A0A067NNC2	0.032291	0.0369728	0.01685	0.0328083	0.00661187	0.0170439	0.0256035	0.0164198	0.552286	0.0263148	protein kinase CK2 complex [GO:0005956]; protein kinase regulator activity [GO:0019887]
A0A067NG73	0.662899	0.622348	0.766485	0.661842	0.250717	0.403552	0.355637	0.484587	0.550747	0.000281452	IMP cyclohydrolase activity [GO:0003937]; phosphoribosylaminoimidazolecarboxamide formyltransferase activity [GO:0004643]; 'de novo' IMP biosynthetic process [GO:0006189]
A0A067NJ97	0.286033	0.303225	0.273391	0.308588	0.0304125	0.170558	0.230162	0.213542	0.550422	0.023609	ATP binding [GO:0005524]; glycerone kinase activity [GO:0004371]; glycerol metabolic process [GO:0006071]
A0A067NNG5	0.117153	0.0971921	0.0910796	0.106231	0.0241082	0.0401715	0.0689187	0.0932293	0.550041	0.0177565	oxidoreductase activity [GO:0016491]
A0A067NVV5	1.31446	1.29732	1.24063	1.54086	0.836795	0.497781	0.507382	1.11351	0.547991	0.00425773	uridylyltransferase activity [GO:0070569]
A0A067NI42	0.0773512	0.0601701	0.0744867	0.0860666	0.0406641	0.0109301	0.0710329	0.0400291	0.54569	0.0253488	(S)-2-(5-amino-1-(5-phospho-D-ribosyl)imidazole-4-carboxamido)succinate AMP-lyase (fumarate-forming) activity [GO:0070626]; N6-(1,2-dicarboxyethyl)AMP AMP-lyase (fumarate-forming) activity [GO:0004018]; 'de novo' AMP biosynthetic process [GO:0044208]; 'de novo' IMP biosynthetic process [GO:0006189]
A0A067NXH2	0.152779	0.0866744	0.104932	0.153103	0.0268203	0.106905	0.0648659	0.0705501	0.541	0.0186576	oxidoreductase activity [GO:0016491]
A0A067NF13	0.022599	0.0388378	0.0504556	0.0537967	0.0227509	0.0132559	0.0276206	0.0257214	0.539256	0.02734	acetyltransferase activity [GO:0016407]
A0A067NIC7	0.278863	0.261429	0.343505	0.532209	0.215086	0.2053	0.180217	0.162496	0.538909	0.0326641
A0A067NAS0	0.249031	0.322186	0.289978	0.343501	0.076254	0.115384	0.179267	0.277715	0.53841	0.0140501
A0A067NC64	2.1597	2.31104	2.08663	2.24978	0.63403	1.5197	1.28911	1.29127	0.537531	0.00175571	aminoacyl-tRNA editing activity [GO:0002161]; ATP binding [GO:0005524]; valine-tRNA ligase activity [GO:0004832]; valyl-tRNA aminoacylation [GO:0006438]
A0A067P6F2	1.01843	1.07418	0.929555	0.935144	0.344944	0.492273	0.520473	0.766138	0.536685	0.00131725	oxidoreductase activity [GO:0016491]
A0A067NM31	0.281726	0.273026	0.267	0.273304	0.150129	0.155998	0.147969	0.131982	0.535204	1.43126e-08
A0A067N8V5	5.03739	4.8333	4.03876	3.47372	1.02217	3.39512	3.03976	1.8402	0.534842	0.00696726	nucleus [GO:0005634]; DNA binding [GO:0003677]
A0A067NLL1	20.4815	18.4888	15.2225	18.5243	13.3871	10.0673	8.54614	6.87882	0.534667	0.000354112
A0A067PDA2	0.28705	0.30792	0.497696	0.521616	0.139608	0.250596	0.230811	0.238995	0.532751	0.016309	GTP binding [GO:0005525]; GTPase activity [GO:0003924]
A0A067P0N7	0.0886761	0.106696	0.117137	0.095713	0.0767649	0.044863	0.0487841	0.0469876	0.532553	0.000255311	extrinsic component of mitochondrial inner membrane [GO:0031314]; vacuolar membrane [GO:0005774]; translation regulator activity [GO:0045182]; mitochondrial cytochrome c oxidase assembly [GO:0033617]; positive regulation of mitochondrial translation [GO:0070131]
A0A067NLW0	1.39307	1.46435	1.30999	1.26535	0.36163	0.679804	0.635881	1.21165	0.531767	0.00993885	ubiquitin-like modifier activating enzyme activity [GO:0008641]; cellular protein modification process [GO:0006464]
A0A067N4F4	0.377104	0.353447	0.287478	0.249697	0.043395	0.190252	0.183755	0.25625	0.531386	0.0118808	oxidoreductase activity, acting on the CH-OH group of donors, NAD or NADP as acceptor [GO:0016616]; carbohydrate metabolic process [GO:0005975]; carboxylic acid metabolic process [GO:0019752]
A0A067NQ67	0.56225	0.437307	0.293415	0.358668	0.329174	0.188537	0.162476	0.195962	0.530472	0.0111788	serine-type endopeptidase activity [GO:0004252]
A0A067NPY7	0.206415	0.19715	0.308439	0.256704	0.10327	0.124137	0.113113	0.1722	0.529282	0.00255394	intracellular transport [GO:0046907]
A0A067NSJ6	0.0403022	0.0335865	0.0152935	0.024943	0.0150986	0.010703	0.0188411	0.0157516	0.529193	0.0383247	endodeoxyribonuclease activity, producing 5'-phosphomonoesters [GO:0016888]
A0A067NRP5	0.228616	0.208988	0.446758	0.258136	0.130661	0.230013	0.126034	0.115533	0.527126	0.0385247	Arp2/3 protein complex [GO:0005885]; cytoplasm [GO:0005737]; actin binding [GO:0003779]; actin filament polymerization [GO:0030041]; Arp2/3 complex-mediated actin nucleation [GO:0034314]
A0A067NLS3	0.0279552	0.0316916	0.0274538	0.0292478	0.0153175	0.0158616	0.0136003	0.0164905	0.526607	2.78557e-07	single-stranded DNA binding [GO:0003697]; DNA replication [GO:0006260]
A0A067P3W7	0.59363	0.531428	0.293617	0.256756	0.253206	0.179953	0.134484	0.308644	0.523022	0.0444695	endo-1,4-beta-xylanase activity [GO:0031176]; polysaccharide catabolic process [GO:0000272]
A0A067P0J3	0.0693283	0.0887215	0.0987974	0.0694646	0.0211814	0.0522498	0.0480009	0.048843	0.521817	0.00140431	intramolecular transferase activity, phosphotransferases [GO:0016868]; magnesium ion binding [GO:0000287]; carbohydrate metabolic process [GO:0005975]
A0A067NXW9	0.145244	0.135478	0.104656	0.087199	0.0243637	0.0689593	0.0711909	0.0817801	0.521172	0.0057275
A0A067N9F6	0.0636477	0.0775165	0.0704003	0.10081	0.0527375	0.0376203	0.0336665	0.0371497	0.515965	0.00200355	oxidoreductase activity [GO:0016491]
A0A067NUF3	0.0402281	0.0387065	0.0245053	0.032716	0.0238987	0.0174983	0.0101918	0.0184044	0.514067	0.00224786	catalytic activity [GO:0003824]
A0A067NUY7	0.103753	0.0988516	0.0453898	0.078972	0.0218883	0.0307151	0.0267665	0.0880991	0.512191	0.0484638	mitochondrial matrix [GO:0005759]
A0A067NVE7	1.00339	0.843	1.1313	1.09044	0.352387	0.504177	0.556696	0.666579	0.511252	9.29432e-05
A0A067NS78	0.137982	0.144632	0.180208	0.133628	0.02634	0.087329	0.1204	0.0703076	0.510313	0.00646255	cytoplasm [GO:0005737]; phosphomannomutase activity [GO:0004615]; GDP-mannose biosynthetic process [GO:0009298]
A0A067NL51	0.0544106	0.0378243	0.0438125	0.0452482	0.0118356	0.0231278	0.014641	0.0429068	0.510279	0.013932	mitochondrial matrix [GO:0005759]; electron transfer activity [GO:0009055]; flavin adenine dinucleotide binding [GO:0050660]
A0A067NHQ7	0.0789424	0.112893	0.103858	0.0852189	0.0676231	0.0478923	0.0423981	0.0364302	0.510206	0.000500714	cytoplasm [GO:0005737]; 3-dehydroquinate dehydratase activity [GO:0003855]; 3-dehydroquinate synthase activity [GO:0003856]; 3-phosphoshikimate 1-carboxyvinyltransferase activity [GO:0003866]; ATP binding [GO:0005524]; metal ion binding [GO:0046872]; shikimate 3-dehydrogenase (NADP+) activity [GO:0004764]; shikimate kinase activity [GO:0004765]; aromatic amino acid family biosynthetic process [GO…
A0A067NRZ7	1.65595	1.77143	2.16655	2.52796	1.9223	0.687311	1.14002	0.393923	0.510173	0.0184612	serine-type endopeptidase activity [GO:0004252]
A0A067NRA4	0.120472	0.0871884	0.103789	0.0731674	0.0293573	0.0547186	0.0444178	0.0675183	0.509629	0.00235477	mRNA binding [GO:0003729]; saccharopine dehydrogenase (NAD+, L-lysine-forming) activity [GO:0004754]; lysine biosynthetic process via aminoadipic acid [GO:0019878]
A0A067NR75	3.22704	3.56395	3.25092	2.77966	1.51091	1.86102	1.48269	1.61193	0.50435	2.03714e-05	ribosome [GO:0005840]; structural constituent of ribosome [GO:0003735]; translation [GO:0006412]
A0A067NWN7	0.110951	0.142101	0.246568	0.187414	0.0864536	0.101267	0.105581	0.0525126	0.503344	0.0208828	actin cortical patch [GO:0030479]; Arp2/3 protein complex [GO:0005885]; actin filament binding [GO:0051015]; actin filament polymerization [GO:0030041]; Arp2/3 complex-mediated actin nucleation [GO:0034314]
A0A067P7S8	0.47754	0.454935	0.395595	0.399089	0.113754	0.19237	0.203576	0.357305	0.501983	0.0040321	oxidoreductase activity [GO:0016491]
A0A067PBR7	0.0485328	0.0577385	0.051394	0.0485787	0.0309547	0.0077902	0.0384181	0.025721	0.498847	0.00601033	nucleic acid binding [GO:0003676]; gene silencing by RNA [GO:0031047]
A0A067NS03	0.114408	0.110057	0.0732767	0.0932485	0.0410505	0.0435133	0.0199371	0.0892124	0.495443	0.0106814	respiratory electron transport chain [GO:0022904]
A0A067NGZ1	5.12818	5.41653	7.0967	6.7996	1.54403	4.00501	3.53458	2.96697	0.493048	0.000652289
A0A067P1F7	0.0999037	0.108799	0.125511	0.137462	0.0325502	0.0559225	0.0663747	0.0771226	0.4918	0.000334527	peptidyl-prolyl cis-trans isomerase activity [GO:0003755]; protein folding [GO:0006457]
A0A067PAK9	0.217934	0.268262	0.338079	0.344198	0.125635	0.143125	0.126127	0.177322	0.489707	0.00181781	hydrolase activity, hydrolyzing O-glycosyl compounds [GO:0004553]; carbohydrate metabolic process [GO:0005975]
A0A067NL05	0.292928	0.265816	0.249268	0.315804	0.0955537	0.151763	0.176237	0.126279	0.489255	3.83853e-05	cytoplasm [GO:0005737]; nucleus [GO:0005634]; S-methyl-5-thioribose-1-phosphate isomerase activity [GO:0046523]; L-methionine salvage from methylthioadenosine [GO:0019509]; L-methionine salvage from S-adenosylmethionine [GO:0019284]
A0A067NYF6	0.489847	0.460825	0.542142	0.316028	0.0788722	0.175777	0.26541	0.361463	0.487341	0.00682886	peptidyl-prolyl cis-trans isomerase activity [GO:0003755]; protein folding [GO:0006457]
A0A067NU46	0.129348	0.256749	0.151195	0.199121	0.020068	0.132752	0.0379152	0.167314	0.486207	0.0392294	NADH dehydrogenase (ubiquinone) activity [GO:0008137]
A0A067NT81	0.0850128	0.103332	0.10928	0.0975593	0.025281	0.0505966	0.0429107	0.0727535	0.48469	0.00109074
A0A067NLU9	0.0459519	0.0517279	0.0359681	0.0448721	0.00934734	0.0160284	0.035253	0.025756	0.483894	0.00416217	dihydroorotase activity [GO:0004151]; pyrimidine nucleobase biosynthetic process [GO:0019856]
A0A067NMF2	4.69289	4.82858	3.50634	3.27593	1.87651	1.88752	1.82223	2.29037	0.483118	0.00179497	transferase activity, transferring acyl groups other than amino-acyl groups [GO:0016747]
A0A067P039	0.689521	0.714279	0.461982	0.621032	0.220488	0.307342	0.358728	0.3092	0.480839	0.000660438	beta-glucosidase activity [GO:0008422]; scopolin beta-glucosidase activity [GO:0102483]; cellulose catabolic process [GO:0030245]
A0A067NKW2	0.502037	0.476049	0.807351	1.01002	0.440048	0.255254	0.276311	0.370825	0.480222	0.023516	integral component of membrane [GO:0016021]
A0A067NNV2	0.012217	0.00689546	0.00585508	0.0152973	0.00745438	0.00482957	0.00291045	0.0041239	0.47978	0.0460109	FAD binding [GO:0071949]; oxidoreductase activity [GO:0016491]
A0A067NU07	0.0265643	0.0326995	0.0342898	0.050707	0.0231881	0.0138059	0.00719168	0.0250249	0.47976	0.00895846	oxidoreductase activity [GO:0016491]
A0A067N5R0	0.0412908	0.0441889	0.041911	0.0234187	0.0134116	0.0147409	0.0173626	0.026699	0.478843	0.00399079	ATP binding [GO:0005524]; protein serine/threonine kinase activity [GO:0004674]
A0A067NKI6	0.237688	0.315427	0.574305	0.464759	0.0961653	0.190297	0.220273	0.25434	0.478009	0.0252765	ribosome binding [GO:0043022]; translation elongation factor activity [GO:0003746]; positive regulation of translational elongation [GO:0045901]; positive regulation of translational termination [GO:0045905]; translational frameshifting [GO:0006452]
A0A067N889	0.300095	0.297101	0.233564	0.169389	0.103355	0.157488	0.116799	0.0998088	0.47738	0.00386733	3-deoxy-7-phosphoheptulonate synthase activity [GO:0003849]; aromatic amino acid family biosynthetic process [GO:0009073]
A0A067NWV3	0.121257	0.0922133	0.0928831	0.0647015	0.064665	0.0536803	0.03693	0.0215327	0.476501	0.00428253
A0A067NT96	0.0619163	0.0476437	0.0663349	0.0423136	0.00986209	0.0414152	0.042627	0.00994909	0.475936	0.0160489	GTP binding [GO:0005525]; GTPase activity [GO:0003924]
A0A067NV77	0.445611	0.476809	0.686668	0.605593	0.0836846	0.409636	0.331038	0.227399	0.474903	0.00462871	proteasome regulatory particle, base subcomplex [GO:0008540]; enzyme regulator activity [GO:0030234]; regulation of protein catabolic process [GO:0042176]
A0A067NH70	0.040527	0.0437382	0.0388448	0.0410367	0.0218219	0.0185284	0.022734	0.0146434	0.473526	4.73711e-06	metal ion binding [GO:0046872]; methyltransferase activity [GO:0008168]; methylation [GO:0032259]
A0A067NY35	0.832854	0.915805	1.38154	1.25106	0.524343	0.413012	0.406325	0.707849	0.468251	0.00269635	dipeptidase activity [GO:0016805]; metal ion binding [GO:0046872]; metallopeptidase activity [GO:0008237]
A0A067NSW0	0.119797	0.130325	0.114192	0.0763737	0.0212309	0.0657423	0.0806213	0.0387269	0.468181	0.00369966	ATP binding [GO:0005524]; metal ion binding [GO:0046872]; phosphoribosylamine-glycine ligase activity [GO:0004637]; phosphoribosylformylglycinamidine cyclo-ligase activity [GO:0004641]; 'de novo' IMP biosynthetic process [GO:0006189]; purine nucleobase biosynthetic process [GO:0009113]
A0A067NA46	0.0530562	0.0440085	0.0360012	0.0394041	0.00986634	0.0240653	0.0169313	0.0293711	0.465206	0.000906825	mitochondrial respiratory chain complex IV [GO:0005751]; cytochrome-c oxidase activity [GO:0004129]; zinc ion binding [GO:0008270]; mitochondrial cytochrome c oxidase assembly [GO:0033617]; mitochondrial electron transport, cytochrome c to oxygen [GO:0006123]
A0A067NZQ5	0.347801	0.334266	0.469379	0.244616	0.0150415	0.147032	0.125714	0.360974	0.464708	0.0356675	arginase activity [GO:0004053]; metal ion binding [GO:0046872]; arginine metabolic process [GO:0006525]
A0A067NK93	0.045509	0.0495537	0.044359	0.0314676	0.0301134	0.0204577	0.0172883	0.0104073	0.457997	0.000870238
A0A067P1K5	0.0658553	0.0738591	0.072984	0.0676764	0.0644366	0.0306861	0.0234751	0.00912279	0.455535	0.0152754
A0A067NR52	0.111006	0.147871	0.16867	0.0762809	0.013293	0.0678405	0.059971	0.0882815	0.455286	0.0128675	ATP binding [GO:0005524]; homoserine kinase activity [GO:0004413]; homoserine metabolic process [GO:0009092]; threonine biosynthetic process [GO:0009088]
A0A067P9L0	1.12667	1.0675	0.64407	0.774554	0.843091	0.394311	0.222317	0.18464	0.455149	0.0147373
A0A067NNW1	0.398399	0.373394	0.344037	0.351825	0.0557651	0.156798	0.172749	0.280572	0.453707	0.00444996	cytoplasmic stress granule [GO:0010494]; eukaryotic 43S preinitiation complex [GO:0016282]; methionyl glutamyl tRNA synthetase complex [GO:0017102]; enzyme activator activity [GO:0008047]; phosphatidylinositol-3,5-bisphosphate binding [GO:0080025]; phosphatidylinositol-3-phosphate binding [GO:0032266]; tRNA binding [GO:0000049]; formation of translation preinitiation complex [GO:0001731]; positiv…
A0A067P2A4	0.695194	0.793872	0.799923	0.697007	0.249959	0.3282	0.390555	0.375622	0.450213	5.53321e-07	actin cortical patch [GO:0030479]; Arp2/3 protein complex [GO:0005885]; actin binding [GO:0003779]; Arp2/3 complex-mediated actin nucleation [GO:0034314]
A0A067NIN8	0.0140125	0.0111258	0.0089806	0.0132839	0.00528104	0.00592549	0.00588991	0.00402774	0.445631	0.000823958	cytoplasm [GO:0005737]; nucleus [GO:0005634]; ATP binding [GO:0005524]; metal ion binding [GO:0046872]; ribokinase activity [GO:0004747]; D-ribose catabolic process [GO:0019303]
A0A067NTH1	0.441331	0.451343	0.294766	0.413077	0.262753	0.113574	0.138983	0.194866	0.443716	0.000429135	hydrolase activity [GO:0016787]
A0A067NIN4	0.218635	0.213929	0.206215	0.136067	0.0132767	0.105081	0.0620912	0.163101	0.443379	0.0103967	FMN binding [GO:0010181]; NAD(P)H dehydrogenase (quinone) activity [GO:0003955]
A0A067PB97	5.76256	5.37559	5.62542	7.48168	2.48476	2.50571	3.36197	2.26322	0.437845	0.000162506	ATP binding [GO:0005524]; phosphoglycerate kinase activity [GO:0004618]; glycolytic process [GO:0006096]
A0A067NSU8	2.34121	2.67718	1.53882	3.78657	1.40818	1.02733	0.944189	1.14819	0.437741	0.017401	ribonuclease activity [GO:0004540]; RNA binding [GO:0003723]
A0A067NKF4	0.0497937	0.0332854	0.0438395	0.0299402	0.0130721	0.0196163	0.0223423	0.0120101	0.427396	0.00147854	hydrolase activity, hydrolyzing O-glycosyl compounds [GO:0004553]; carbohydrate metabolic process [GO:0005975]
A0A067NYA5	1.06714	1.06526	1.43866	1.71913	0.419603	0.70519	0.50119	0.612818	0.423198	0.00217971
A0A067NX48	0.0183996	0.0238498	0.0156479	0.00683103	0.00681512	0.00604158	0.0120314	0.00237238	0.421152	0.0311698
A0A067P3D8	0.68631	1.03815	1.68129	1.24193	0.114324	0.793689	0.544918	0.456404	0.410815	0.0124701
A0A067NBK9	0.468703	0.430256	0.555702	0.630292	0.130143	0.339179	0.227151	0.150211	0.406092	0.000292259
A0A067NAD6	0.822409	0.926021	0.878631	0.664792	0.0967821	0.328397	0.315859	0.593992	0.405556	0.00159611	eukaryotic translation elongation factor 1 complex [GO:0005853]; translation elongation factor activity [GO:0003746]
A0A067NIH2	0.154629	0.136829	0.200049	0.201691	0.0535666	0.0739361	0.0571431	0.0960952	0.404994	0.000266292	carbamoyl-phosphate synthase (glutamine-hydrolyzing) activity [GO:0004088]; 'de novo' pyrimidine nucleobase biosynthetic process [GO:0006207]; glutamine metabolic process [GO:0006541]
A0A067NC03	0.408115	0.400395	0.445868	0.506464	0.126189	0.193629	0.155506	0.231383	0.401346	5.02895e-06	mRNA export from nucleus [GO:0006406]
A0A067NJL2	0.0188315	0.0128368	0.0242423	0.0239453	0.00526915	0.00433892	0.0131757	0.00909117	0.399155	0.00263766	structural molecule activity [GO:0005198]; positive regulation of TORC1 signaling [GO:1904263]; protein transport [GO:0015031]
A0A067NC52	0.818048	0.79723	0.688447	0.81317	0.203957	0.168443	0.338727	0.519923	0.39496	0.00074361	oxoglutarate dehydrogenase (succinyl-transferring) activity [GO:0004591]; thiamine pyrophosphate binding [GO:0030976]; tricarboxylic acid cycle [GO:0006099]
A0A067NFZ3	0.0381997	0.0424026	0.0233338	0.0473824	0.0148473	0.00982362	0.0203903	0.0143278	0.392477	0.0031069	acetyltransferase activity [GO:0016407]
A0A067N4P4	0.063008	0.0586442	0.018536	0.0319658	0.0106065	0.0193787	0.0163009	0.0210966	0.391409	0.0410226	integral component of membrane [GO:0016021]; transmembrane transport [GO:0055085]
A0A067NYI1	0.142982	0.122993	0.17805	0.14047	0.0550232	0.063555	0.0436887	0.0648042	0.388492	0.000129774	mitochondrion [GO:0005739]; 2-aminoadipate transaminase activity [GO:0047536]; kynurenine-oxoglutarate transaminase activity [GO:0016212]; pyridoxal phosphate binding [GO:0030170]; kynurenic acid biosynthetic process [GO:0034276]
A0A067P3R6	0.0877996	0.0695086	0.0808796	0.0822483	0.0448085	0.0303747	0.0113341	0.0371013	0.385782	0.000181446	transferase activity, transferring glycosyl groups [GO:0016757]
A0A067NL79	0.0284971	0.0428206	0.0303115	0.0405056	0.0136488	0.0233874	0.00938422	0.00817462	0.384107	0.000539442	peptidyl-prolyl cis-trans isomerase activity [GO:0003755]; protein folding [GO:0006457]
A0A067PA05	0.886121	0.890162	0.937997	0.829724	0.224812	0.314391	0.389017	0.432241	0.383877	6.56496e-06	mitochondrial inner membrane [GO:0005743]; flavin adenine dinucleotide binding [GO:0050660]; succinate dehydrogenase (ubiquinone) activity [GO:0008177]; electron transport chain [GO:0022900]; tricarboxylic acid cycle [GO:0006099]
A0A067PCS0	0.360309	0.298757	0.423194	0.356502	0.0377925	0.177343	0.201233	0.135871	0.383829	0.000300129	ATP binding [GO:0005524]; heat shock protein binding [GO:0031072]; metal ion binding [GO:0046872]; unfolded protein binding [GO:0051082]; protein folding [GO:0006457]; response to heat [GO:0009408]
A0A067PBP7	0.457942	0.520252	0.363169	0.272526	0.0279619	0.100683	0.136279	0.354124	0.383575	0.00973615	ATP binding [GO:0005524]; formate-tetrahydrofolate ligase activity [GO:0004329]; methylenetetrahydrofolate dehydrogenase (NADP+) activity [GO:0004488]
A0A067P835	13.0215	11.411	8.15116	7.86314	7.58363	2.97907	2.96829	1.91086	0.381782	0.00251715
A0A067NFL9	0.174551	0.146599	0.107476	0.187365	0.0487944	0.0442858	0.0813739	0.0606414	0.381654	0.000995735	endoplasmic reticulum membrane [GO:0005789]; integral component of membrane [GO:0016021]; dolichyl-phosphate-mannose-protein mannosyltransferase activity [GO:0004169]; cell wall mannoprotein biosynthetic process [GO:0000032]
A0A067N9G3	0.695795	0.521544	0.410119	0.417282	0.136855	0.195662	0.261928	0.182357	0.379903	0.00232706	acyl-CoA dehydrogenase activity [GO:0003995]; flavin adenine dinucleotide binding [GO:0050660]; heme binding [GO:0020037]; metal ion binding [GO:0046872]
A0A067NMY7	0.308973	0.310752	0.240674	0.310847	0.13414	0.0464344	0.0737697	0.186304	0.376221	0.00051989	lyase activity [GO:0016829]
A0A067P6Y5	0.115773	0.197336	0.143089	0.186198	0.0867143	0.0478591	0.0666804	0.0397455	0.375157	0.00092292	integral component of membrane [GO:0016021]; metal ion binding [GO:0046872]; metallocarboxypeptidase activity [GO:0004181]
A0A067NJN3	0.0797899	0.050067	0.0888547	0.10185	0.0266201	0.0339957	0.0311533	0.0280094	0.373652	0.0043265	hydrolase activity [GO:0016787]
A0A067NM34	0.145145	0.1687	0.135328	0.153224	0.0643784	0.0441839	0.0764709	0.0383943	0.370897	3.92753e-06	metal ion binding [GO:0046872]; oxidoreductase activity [GO:0016491]
A0A067NS39	0.142459	0.0764763	0.142361	0.131267	0.0330174	0.0420767	0.0277487	0.077168	0.365457	0.00128121
A0A067P6N8	0.0482355	0.035702	0.0211733	0.0416655	0.0159392	0.00768193	0.0164026	0.0133413	0.363581	0.0054273
A0A067NAX7	0.93226	0.943485	0.725823	0.766102	0.399236	0.335924	0.245982	0.240516	0.362761	1.40459e-05	cytoplasm [GO:0005737]; IMP dehydrogenase activity [GO:0003938]; metal ion binding [GO:0046872]; nucleotide binding [GO:0000166]; GMP biosynthetic process [GO:0006177]
A0A067NID9	0.440243	0.254611	0.370523	0.497018	0.244554	0.0840169	0.130464	0.102393	0.359338	0.00156099	metal ion binding [GO:0046872]; peptidase activity [GO:0008233]
A0A067N5C2	0.089185	0.0776728	0.223085	0.197745	0.00865411	0.0415274	0.0211829	0.139596	0.358966	0.0465671	ATP binding [GO:0005524]
A0A067NUA3	1.3135	1.36029	0.765194	0.758203	0.175872	0.411233	0.402462	0.515034	0.358478	0.00480505	aminoacyl-tRNA editing activity [GO:0002161]; ATP binding [GO:0005524]; isoleucine-tRNA ligase activity [GO:0004822]; tRNA binding [GO:0000049]; isoleucyl-tRNA aminoacylation [GO:0006428]
A0A067NN30	0.140695	0.147122	0.133663	0.133092	0.0039986	0.0555457	0.0806151	0.0548592	0.351656	0.00157793	3-hydroxyacyl-CoA dehydrogenase activity [GO:0003857]; NAD+ binding [GO:0070403]; fatty acid metabolic process [GO:0006631]
A0A067NY44	1.11244	1.17821	0.597005	0.554892	0.15985	0.266834	0.230756	0.55171	0.351238	0.0103079
A0A067NW13	0.0205367	0.022647	0.0297469	0.0391601	0.00980966	0.00817223	0.00733811	0.0139186	0.350061	0.00388734	NADP binding [GO:0050661]; oxidoreductase activity [GO:0016491]
A0A067NL30	0.0908177	0.126899	0.145238	0.0846215	0.0422079	0.0500717	0.0412003	0.021412	0.346068	0.00153667
A0A067P227	0.698892	0.740938	0.882571	1.08333	0.0908736	0.3903	0.334841	0.360202	0.345364	0.000223716
A0A067NRJ3	0.142312	0.12917	0.103742	0.113364	0.0165694	0.0455586	0.0338479	0.0723892	0.344595	0.000133208	oxidoreductase activity [GO:0016491]
A0A067P394	0.22958	0.190867	0.141519	0.0882108	0.0463257	0.0435278	0.0634109	0.070304	0.343858	0.0116115	NAD binding [GO:0051287]; phosphoglycerate dehydrogenase activity [GO:0004617]; L-serine biosynthetic process [GO:0006564]
A0A067NHD2	0.989378	1.02427	0.70294	0.532105	0.235154	0.20098	0.211722	0.46785	0.343432	0.00239776	mitochondrion [GO:0005739]; ATP binding [GO:0005524]; glycine-tRNA ligase activity [GO:0004820]; glycyl-tRNA aminoacylation [GO:0006426]
A0A067NLI0	0.028516	0.0313541	0.029392	0.0241748	0.00970201	0.0117647	0.0101975	0.00714383	0.342112	1.48963e-06	GTP binding [GO:0005525]; GTPase activity [GO:0003924]
A0A067NWR7	0.715816	0.703858	0.539322	0.582999	0.10503	0.160481	0.206012	0.390332	0.339047	0.000142198	membrane [GO:0016020]; electron transfer activity [GO:0009055]; iron-sulfur cluster binding [GO:0051536]; NADH dehydrogenase (ubiquinone) activity [GO:0008137]; ATP synthesis coupled electron transport [GO:0042773]
A0A067NTN9	0.109873	0.0911851	0.120108	0.113605	0.0414851	0.0261356	0.0266299	0.0530766	0.338862	4.1324e-06	transferase activity, transferring acyl groups other than amino-acyl groups [GO:0016747]
A0A067N9H4	0.371381	0.390299	0.428294	0.360359	0.00789494	0.126782	0.132039	0.25631	0.337364	0.00208163	methionyl glutamyl tRNA synthetase complex [GO:0017102]; ATP binding [GO:0005524]; methionine-tRNA ligase activity [GO:0004825]; methionyl-tRNA aminoacylation [GO:0006431]
A0A067NP59	1.94958	1.84626	1.87935	1.17039	0.800783	0.479903	0.332824	0.684112	0.335635	0.000309421	1-pyrroline-5-carboxylate dehydrogenase activity [GO:0003842]; oxidoreductase activity, acting on the aldehyde or oxo group of donors, NAD or NADP as acceptor [GO:0016620]; proline catabolic process to glutamate [GO:0010133]
A0A067NGV7	1.2016	1.29972	0.702612	0.993558	0.272062	0.396242	0.436882	0.294761	0.33352	0.00165829	cytoplasm [GO:0005737]; aminoacyl-tRNA editing activity [GO:0002161]; ATP binding [GO:0005524]; proline-tRNA ligase activity [GO:0004827]; prolyl-tRNA aminoacylation [GO:0006433]
A0A067NHM1	0.936458	1.03872	1.50698	1.18081	0.140465	0.489755	0.418929	0.501915	0.332635	0.000251363	ATP binding [GO:0005524]; hydrolase activity [GO:0016787]
A0A067P1I2	0.0347518	0.0333938	0.0337517	0.0315691	0.00863568	0.0039236	0.0227661	0.00860022	0.329114	0.00191895
A0A067NY07	0.0350509	0.0400714	0.0314137	0.0191188	0.00576951	0.016335	0.00936749	0.00988133	0.329103	0.00198497	metal ion binding [GO:0046872]; peptidase activity [GO:0008233]
A0A067NX49	0.285329	0.261864	0.26711	0.228658	0.0602885	0.0551693	0.0864143	0.141265	0.329003	2.9696e-05	NAD binding [GO:0051287]; oxidoreductase activity, acting on NAD(P)H [GO:0016651]; quinone binding [GO:0048038]
A0A067NAN9	0.0245597	0.0213033	0.0139252	0.0332409	0.00999266	0.00504309	0.00756388	0.0076559	0.325227	0.00689744
A0A067N2Q3	0.121901	0.206771	0.389596	0.149614	0.0136448	0.0719899	0.102743	0.0895338	0.320218	0.0398464	FMN binding [GO:0010181]; NAD(P)H dehydrogenase (quinone) activity [GO:0003955]
A0A067NMY5	0.54899	0.54367	1.40792	1.40421	0.0740806	0.478333	0.366682	0.327098	0.319146	0.0290955
A0A067NI08	0.0405211	0.047962	0.0638344	0.0495768	0.0160937	0.0118098	0.023824	0.0126472	0.318853	0.000136403	actin cortical patch [GO:0030479]; Arp2/3 protein complex [GO:0005885]; extrinsic component of mitochondrial outer membrane [GO:0031315]; mating projection tip [GO:0043332]; mitotic actomyosin contractile ring [GO:0110085]; actin filament binding [GO:0051015]; mRNA binding [GO:0003729]; protein-macromolecule adaptor activity [GO:0030674]; actin cortical patch organization [GO:0044396]; Arp2/3 com…
A0A067NZC1	0.159734	0.169483	0.146433	0.239473	0.0216173	0.0913802	0.0571295	0.0577527	0.318658	0.00044308	actin cortical patch [GO:0030479]; Arp2/3 protein complex [GO:0005885]; mitochondrion [GO:0005739]; actin filament binding [GO:0051015]; actin cortical patch localization [GO:0051666]; actin cortical patch organization [GO:0044396]; Arp2/3 complex-mediated actin nucleation [GO:0034314]; endocytosis [GO:0006897]; establishment of mitochondrion localization [GO:0051654]; establishment or maintenanc…
A0A067NGR5	0.137273	0.14742	0.221593	0.279302	0.0105195	0.0884942	0.088812	0.0616281	0.317538	0.00456857	COPI vesicle coat [GO:0030126]; Golgi membrane [GO:0000139]; GTPase activator activity [GO:0005096]; metal ion binding [GO:0046872]; COPI coating of Golgi vesicle [GO:0048205]; endoplasmic reticulum to Golgi vesicle-mediated transport [GO:0006888]; retrograde vesicle-mediated transport, Golgi to endoplasmic reticulum [GO:0006890]
A0A067P1C0	0.470197	0.501732	0.967752	0.77334	0.0703936	0.340878	0.309703	0.126848	0.312501	0.00491897
A0A067P9D0	0.0671237	0.0556952	0.0534936	0.0567583	0.0182056	0.00928903	0.0253625	0.0199654	0.312448	1.25837e-06	metal ion binding [GO:0046872]; metalloendopeptidase activity [GO:0004222]
A0A067NAR2	0.638253	0.75206	1.62745	0.913706	0.0844275	0.387566	0.297038	0.450096	0.310095	0.0171215	fatty acid synthase complex [GO:0005835]; enoyl-[acyl-carrier-protein] reductase (NADH) activity [GO:0004318]; holo-[acyl-carrier-protein] synthase activity [GO:0008897]; magnesium ion binding [GO:0000287]; fatty acid biosynthetic process [GO:0006633]
A0A067NQW5	0.267498	0.270399	0.37414	0.222107	0.0298554	0.0828912	0.165038	0.0734757	0.309713	0.000424484	nucleic acid binding [GO:0003676]; gene silencing by RNA [GO:0031047]
A0A067NTF7	0.0627351	0.0546798	0.0540791	0.0522742	0.0125138	0.0113697	0.0329363	0.012178	0.308345	0.000159787
A0A067NI04	0.115381	0.0657513	0.142036	0.138402	0.0355501	0.0488344	0.0246896	0.0331262	0.308079	0.00349906	calcium ion binding [GO:0005509]
A0A067NPL1	0.886265	0.777671	0.844627	0.754267	0.283486	0.148361	0.370068	0.203135	0.30803	2.8693e-06
A0A067PDE2	2.32177	2.44857	2.57046	3.01014	1.15375	0.828054	0.750748	0.453051	0.30776	1.77763e-06	hydrolase activity [GO:0016787]
A0A067P099	0.0463353	0.0472429	0.0576254	0.0405536	0.00636899	0.010465	0.0234989	0.0180633	0.304532	3.25364e-05
A0A067N9N0	0.0824953	0.0777269	0.0964149	0.0541799	0.0235296	0.00773744	0.0217686	0.0410829	0.30281	0.000313133	dihydroneopterin aldolase activity [GO:0004150]; folic acid-containing compound metabolic process [GO:0006760]
A0A067N826	0.189333	0.206318	0.229043	0.308116	0.0261466	0.0505902	0.0336708	0.171767	0.3025	0.00177763	oxidoreductase activity [GO:0016491]
A0A067N555	0.116135	0.112475	0.118446	0.0849617	0.0172018	0.0474209	0.0413927	0.0239575	0.300851	1.26191e-05	hydrolase activity, acting on acid halide bonds, in C-halide compounds [GO:0019120]
A0A067N8U4	0.071302	0.0661266	0.17896	0.162887	0.00479275	0.0312672	0.035089	0.069207	0.29285	0.0220411	NADP binding [GO:0050661]; phosphogluconate dehydrogenase (decarboxylating) activity [GO:0004616]; D-gluconate metabolic process [GO:0019521]; pentose-phosphate shunt [GO:0006098]
A0A067N9G9	0.549042	0.517338	0.814002	0.774411	0.0477095	0.263013	0.211911	0.247694	0.290164	0.000289436	actin cortical patch [GO:0030479]; Arp2/3 protein complex [GO:0005885]; cell cortex of cell tip [GO:0051285]; cell division site [GO:0032153]; actin filament binding [GO:0051015]; ATP binding [GO:0005524]; actin cortical patch localization [GO:0051666]; actin cortical patch organization [GO:0044396]; actin filament polymerization involved in mitotic actomyosin contractile ring assembly [GO:190467…
A0A067PBP3	0.727122	0.711749	0.534955	0.587279	0.114084	0.210465	0.14972	0.268834	0.290149	1.01356e-05	cytosol [GO:0005829]; periplasmic space [GO:0042597]; fructose 1,6-bisphosphate 1-phosphatase activity [GO:0042132]; cellular response to glucose starvation [GO:0042149]; gluconeogenesis [GO:0006094]; reactive oxygen species metabolic process [GO:0072593]
A0A067N5G1	0.0690913	0.0566196	0.0417612	0.0293141	0.0127132	0.0184028	0.0112084	0.0144638	0.288578	0.00667185	calmodulin-dependent protein phosphatase activity [GO:0033192]; calcineurin-mediated signaling [GO:0097720]
A0A067NHA9	0.193447	0.162489	0.215715	0.249082	0.0403348	0.0353989	0.0411636	0.11951	0.288044	0.000107294	catalytic activity [GO:0003824]; nucleoside metabolic process [GO:0009116]
A0A067NZ33	0.036781	0.0572368	0.0702059	0.0580834	0.0121644	0.00421417	0.0122981	0.0352099	0.28738	0.000839883	O-phospho-L-serine:2-oxoglutarate aminotransferase activity [GO:0004648]; L-serine biosynthetic process [GO:0006564]; purine nucleobase biosynthetic process [GO:0009113]
A0A067NAF9	0.0510933	0.0577637	0.0449146	0.0577883	0.0189867	0.00863344	0.0171975	0.0155873	0.285521	9.28034e-07	hydrolase activity [GO:0016787]
A0A067NUU0	0.0776804	0.0419197	0.12637	0.174979	0.0292063	0.00896856	0.0249303	0.0537201	0.277528	0.031549	carbohydrate binding [GO:0030246]; glucose-6-phosphate 1-epimerase activity [GO:0047938]; carbohydrate metabolic process [GO:0005975]
A0A067P5E3	0.0515251	0.050994	0.0506046	0.0421727	0.00681782	0.019343	0.0199022	0.0079355	0.276495	1.09389e-05	cell redox homeostasis [GO:0045454]
A0A067NAM8	0.748617	0.70585	0.414237	0.646332	0.0490363	0.0829537	0.129681	0.431398	0.27557	0.00115884	cytoplasm [GO:0005737]; 6-phosphofructokinase activity [GO:0003872]; ATP binding [GO:0005524]; metal ion binding [GO:0046872]; fructose 6-phosphate metabolic process [GO:0006002]
A0A067P056	1.45593	1.55994	1.49965	1.37831	0.141203	0.489265	0.500193	0.478958	0.273103	8.32166e-06	oxidoreductase activity, acting on the aldehyde or oxo group of donors, NAD or NADP as acceptor [GO:0016620]
A0A067P5M7	0.310232	0.299828	0.520167	0.325541	0.00784857	0.125713	0.161922	0.0984944	0.270632	0.00111466	cytoplasm [GO:0005737]; arginine-tRNA ligase activity [GO:0004814]; ATP binding [GO:0005524]; arginyl-tRNA aminoacylation [GO:0006420]
A0A067NLN4	0.147236	0.153363	0.151408	0.248125	0.10009	0.0114502	0.0322879	0.0451051	0.269853	0.000975224	hydrolase activity [GO:0016787]
A0A067NA43	0.0106422	0.0292331	0.0394956	0.0418691	0.00161582	0.0133028	0.00790097	0.00984183	0.269394	0.0157366	CoA-transferase activity [GO:0008410]
A0A067N2N1	0.20511	0.252193	0.340808	0.353262	0.0172645	0.0852203	0.121798	0.0808993	0.265059	0.00041918	oxidoreductase activity, acting on the aldehyde or oxo group of donors, NAD or NADP as acceptor [GO:0016620]
A0A067NGV9	0.0429882	0.0346424	0.0585252	0.0689065	0.00270091	0.0104657	0.0133002	0.0260692	0.256195	0.00125459	phosphatidylinositol transfer activity [GO:0008526]
A0A067NL88	0.0987321	0.0995871	0.12113	0.0678261	0.00715197	0.0199607	0.0461153	0.0246682	0.252782	0.000177743	acyl-CoA dehydrogenase activity [GO:0003995]; flavin adenine dinucleotide binding [GO:0050660]
A0A067P4L0	0.0749007	0.0499771	0.0552586	0.0581763	0.0264811	0.00509027	0.0162427	0.0123583	0.252494	3.73668e-05	cytoplasm [GO:0005737]; microtubule [GO:0005874]; microtubule associated complex [GO:0005875]; spindle pole [GO:0000922]; dynein complex binding [GO:0070840]; cell division [GO:0051301]; establishment of mitotic spindle orientation [GO:0000132]; microtubule sliding [GO:0051012]
A0A067NW08	9.59804	9.55707	10.1316	8.92572	0.74593	3.62625	3.25624	1.98432	0.251561	2.6993e-05	GTP binding [GO:0005525]; GTPase activity [GO:0003924]
A0A067P4P6	0.0535315	0.0505383	0.136302	0.131074	0.0232983	0.0342424	0.032252	0.00340041	0.250893	0.0205258
A0A067NS28	0.0399409	0.0536547	0.0523776	0.0411038	0.0219857	0.0103677	0.0054198	0.0090699	0.250395	1.71776e-05	glutaminase activity [GO:0004359]; imidazoleglycerol-phosphate synthase activity [GO:0000107]; oxo-acid-lyase activity [GO:0016833]; glutamine metabolic process [GO:0006541]; histidine biosynthetic process [GO:0000105]
A0A067NBR1	0.0552433	0.0593934	0.0879812	0.0330423	0.0144857	0.0107787	0.0123586	0.0203197	0.245874	0.00735662
A0A067NEV8	1.12137	1.16569	1.82057	1.44294	0.187243	0.224265	0.230857	0.709151	0.243491	0.000198698	oxidoreductase activity [GO:0016491]
A0A067NYS1	0.215193	0.185008	0.276737	0.230767	0.054959	0.0548578	0.0417228	0.0682965	0.242189	0.000113705	asparagine synthase (glutamine-hydrolyzing) activity [GO:0004066]; ATP binding [GO:0005524]; asparagine biosynthetic process [GO:0006529]; glutamine metabolic process [GO:0006541]
A0A067NY54	0.265401	0.26439	0.298083	0.352545	0.0412157	0.119553	0.0562134	0.0669373	0.240524	3.54216e-06	N-acetyltransferase activity [GO:0008080]
A0A067NGP1	0.0622538	0.0520709	0.189708	0.108635	0.0248073	0.0297994	0.0248312	0.0197912	0.240458	0.0403381	glucosamine 6-phosphate N-acetyltransferase activity [GO:0004343]; UDP-N-acetylglucosamine biosynthetic process [GO:0006048]
A0A067P0D8	0.0765516	0.0771885	0.234512	0.122924	0.0112612	0.0405123	0.0296831	0.0411677	0.239887	0.0335712	proton-transporting V-type ATPase, V1 domain [GO:0033180]; ATP binding [GO:0005524]; proton-transporting ATPase activity, rotational mechanism [GO:0046961]; ATP metabolic process [GO:0046034]
A0A067P303	1.31353	1.07797	3.77813	2.68523	0.104843	0.398273	0.549382	1.0711	0.239823	0.0296412	NADP binding [GO:0050661]; phosphogluconate dehydrogenase (decarboxylating) activity [GO:0004616]; D-gluconate metabolic process [GO:0019521]; pentose-phosphate shunt [GO:0006098]
A0A067PCH8	1.59435	1.88545	1.68516	1.94614	0.150635	0.383495	0.565659	0.602138	0.239334	4.23159e-07
A0A067NEC0	0.109323	0.12452	0.150528	0.144312	0.00855428	0.0473795	0.0468215	0.023619	0.239037	7.49742e-06
A0A067NR11	1.59555	1.67753	2.09041	1.99239	0.224727	0.409037	0.45563	0.649043	0.236333	1.63004e-06	protein disulfide isomerase activity [GO:0003756]; cell redox homeostasis [GO:0045454]
A0A067NEA3	0.0405319	0.0599135	0.0353934	0.0694146	0.0126606	0.0120778	0.0188143	0.00475842	0.235373	0.00215299
A0A067NY97	1.51563	1.55763	1.58053	1.23412	0.139931	0.403057	0.440862	0.392211	0.23371	2.06455e-07	cytoplasm [GO:0005737]; ATP binding [GO:0005524]; threonine-tRNA ligase activity [GO:0004829]; threonyl-tRNA aminoacylation [GO:0006435]
A0A067NEB2	1.11869	1.12827	2.82911	2.33423	0.194229	0.436564	0.374187	0.721524	0.232987	0.0138886	oxidoreductase activity [GO:0016491]
A0A067PAP5	0.0845267	0.063824	0.244462	0.115782	0.00986753	0.0357745	0.045201	0.0269139	0.231534	0.0436416	nucleus [GO:0005634]; GTP binding [GO:0005525]; GTPase activity [GO:0003924]; Ran guanyl-nucleotide exchange factor activity [GO:0005087]; poly(A)+ mRNA export from nucleus [GO:0016973]; protein import into nucleus [GO:0006606]
A0A067NSS4	0.069787	0.0502555	0.0471667	0.033541	0.00765299	0.0111444	0.0198871	0.00713591	0.228246	0.00142618	transferase activity, transferring acyl groups other than amino-acyl groups [GO:0016747]
A0A067N928	0.114117	0.117156	0.229138	0.159605	0.00540351	0.0191234	0.0513813	0.0644103	0.226315	0.00259879	cytoplasm [GO:0005737]; thioredoxin peroxidase activity [GO:0008379]; cell redox homeostasis [GO:0045454]; cellular response to oxidative stress [GO:0034599]; response to metal ion [GO:0010038]
A0A067P0T1	0.0671912	0.0574635	0.0746267	0.0836735	0.0158908	0.00953437	0.0231198	0.0150181	0.22464	2.32095e-05	NAD binding [GO:0051287]; NADP binding [GO:0050661]; oxidoreductase activity [GO:0016491]
A0A067NKI5	0.0862565	0.119766	0.3802	0.371331	0.0794802	0.0289755	0.0469386	0.0575818	0.222417	0.0477804
A0A067NB23	1.3258	1.23528	1.18839	2.88683	0.770146	0.274996	0.185263	0.233599	0.220605	0.0151922	extracellular space [GO:0005615]; metalloendopeptidase activity [GO:0004222]; zinc ion binding [GO:0008270]
A0A067N9Y9	0.141317	0.127825	0.147136	0.125789	0.00656455	0.0342841	0.0709856	0.00352083	0.212806	0.000438252	acyl-CoA dehydrogenase activity [GO:0003995]; flavin adenine dinucleotide binding [GO:0050660]
A0A067P591	0.0305949	0.0642268	0.173587	0.0967846	0.0254416	0.0104642	0.0153851	0.0256032	0.210557	0.0476541	cytoplasm [GO:0005737]
A0A067N7U6	3.30939	3.38637	3.3805	3.36885	0.639263	0.475702	1.09354	0.617486	0.210187	5.52146e-06
A0A067NM20	0.0682267	0.0944021	0.129898	0.161566	0.00793712	0.0297493	0.0230127	0.0345397	0.209735	0.00408839
A0A067NJV8	0.15199	0.105461	0.375076	0.415683	0.0533889	0.045717	0.0960581	0.0183915	0.203734	0.0309123	cytoplasm [GO:0005737]; autophagy [GO:0006914]
A0A067NA41	0.11787	0.140707	0.315974	0.293384	0.00783	0.0362994	0.073017	0.056755	0.200362	0.0120221	response to oxidative stress [GO:0006979]
A0A067NSQ7	0.0756374	0.0613208	0.0538503	0.0207532	0.0161106	0.00253084	0.0087298	0.0144925	0.197879	0.00891593	oxidoreductase activity [GO:0016491]; zinc ion binding [GO:0008270]
A0A067NRK5	0.0193166	0.0356175	0.0672694	0.0310693	0.00747024	0.0104592	0.00534753	0.00660398	0.194953	0.0212909	acetyl-CoA carboxylase activity [GO:0003989]; ATP binding [GO:0005524]; metal ion binding [GO:0046872]; fatty acid biosynthetic process [GO:0006633]
A0A067NSY3	0.0972516	0.101967	0.316415	0.367133	0.0755024	0.0259692	0.0338619	0.0333412	0.191075	0.0379278
A0A067P582	0.411285	0.418011	1.00199	0.72469	0.0908421	0.157295	0.175067	0.0646439	0.190866	0.00964757
A0A067NQW1	0.268224	0.276828	0.289921	0.533416	0.0785819	0.048278	0.0412955	0.0903108	0.188884	0.00512342	alpha,alpha-trehalase activity [GO:0004555]; trehalose metabolic process [GO:0005991]
A0A067NJ64	0.201025	0.11529	0.176241	0.155472	0.0441619	0.0107754	0.0428901	0.0227631	0.186089	0.000175204	hydrolase activity [GO:0016787]
A0A067NUX7	0.165542	0.203616	0.489013	0.22069	0.0492216	0.0750769	0.0554817	0.0171063	0.182495	0.0215065	COPII vesicle coat [GO:0030127]; endoplasmic reticulum exit site [GO:0070971]; zinc ion binding [GO:0008270]; endoplasmic reticulum to Golgi vesicle-mediated transport [GO:0006888]; intracellular protein transport [GO:0006886]
A0A067P5X3	0.0389835	0.0466744	0.148062	0.108511	0.00728387	0.0216325	0.0182434	0.0144187	0.179933	0.0310932	ATP binding [GO:0005524]; helicase activity [GO:0004386]; nucleic acid binding [GO:0003676]
A0A067NYV5	0.015129	0.0141951	0.040836	0.0432883	0.0075029	0.00613146	0.00507009	0.00164299	0.179354	0.0227543
A0A067P241	0.0651353	0.071363	0.0752316	0.0481626	0.0113981	0.0153487	0.0115797	0.00799235	0.178223	0.000138469
A0A067P1V4	0.0514622	0.0621787	0.0784308	0.00744004	0.0208517	0.00886089	0.00362588	0.00210511	0.177652	0.0289792	citrate (Si)-synthase activity [GO:0004108]; citrate metabolic process [GO:0006101]; tricarboxylic acid cycle [GO:0006099]
A0A067NE46	0.0429144	0.061363	0.0923385	0.0545685	0.014029	0.0107782	0.0107862	0.00755149	0.171766	0.00321611
A0A067PAP3	0.0489044	0.0278795	0.0543806	0.057279	0.0110558	0.00562361	0.00808977	0.0075899	0.171718	0.00135642	oxidoreductase activity [GO:0016491]; zinc ion binding [GO:0008270]
A0A067NJ47	0.195546	0.195761	0.432213	0.294684	0.00767022	0.0691426	0.0546788	0.0562444	0.167891	0.00561252	cytoplasm [GO:0005737]; RISC complex [GO:0016442]; nuclease activity [GO:0004518]; gene silencing by RNA [GO:0031047]
A0A067NV73	0.497536	0.438921	0.447306	0.33673	0.0475173	0.0512576	0.0717849	0.116398	0.166788	1.8059e-05	mitochondrion [GO:0005739]; nucleotide binding [GO:0000166]; succinate-CoA ligase (ADP-forming) activity [GO:0004775]; tricarboxylic acid cycle [GO:0006099]
A0A067NLR9	0.123661	0.135349	0.333758	0.314739	0.0183956	0.0586011	0.0396715	0.0258184	0.157009	0.0133504	homocitrate synthase activity [GO:0004410]; lysine biosynthetic process via aminoadipic acid [GO:0019878]
A0A067NMP1	0.262268	0.243467	0.217284	0.173815	0.0109776	0.0163174	0.0225106	0.0903645	0.156294	1.36586e-05
A0A067NL99	0.0996225	0.116652	0.0964482	0.0467625	0.0138603	0.00722815	0.0262884	0.00806451	0.154224	0.00213859	5-amino-4-imidazole carboxylate lyase activity [GO:0043727]; ATP binding [GO:0005524]; metal ion binding [GO:0046872]; phosphoribosylaminoimidazole carboxylase activity [GO:0004638]; 'de novo' IMP biosynthetic process [GO:0006189]
A0A067NIX1	5.35565	5.5848	6.70222	4.73072	0.207788	0.988146	0.793049	1.42665	0.152665	3.34622e-06	L-malate dehydrogenase activity [GO:0030060]; carbohydrate metabolic process [GO:0005975]; malate metabolic process [GO:0006108]; tricarboxylic acid cycle [GO:0006099]
A0A067P208	0.159704	0.167038	0.0772903	0.0221104	0.015741	0.00937924	0.015783	0.0222287	0.148147	0.0349639
A0A067NF27	0.0856338	0.0691249	0.0456044	0.0763254	0.0126994	0.00717134	0.00741417	0.0131281	0.14606	0.000633972
A0A067NL90	0.846551	1.03523	0.528287	0.645306	0.101982	0.0983396	0.107778	0.116553	0.138986	0.0016128	flavin adenine dinucleotide binding [GO:0050660]; oxidoreductase activity, acting on CH-OH group of donors [GO:0016614]
A0A067N3L0	0.0152003	0.253469	0.260389	0.221792	0.0219177	0.0398106	0.0140989	0.0268572	0.136758	0.0280565
A0A067NEU2	0.245596	0.227305	0.148225	0.181071	0.00803705	0.00452502	0.0109542	0.0822868	0.131892	5.5416e-05	flavin adenine dinucleotide binding [GO:0050660]; oxidoreductase activity, acting on CH-OH group of donors [GO:0016614]
A0A067P6D9	0.0647516	0.0372906	0.196254	0.210983	0.00584299	0.0267372	0.0161697	0.015929	0.127001	0.0400696	phosphatidylserine decarboxylase activity [GO:0004609]; phospholipid biosynthetic process [GO:0008654]
A0A067N3G4	0.100134	0.129559	0.144011	0.293531	0.0166829	0.0222082	0.0210353	0.0242146	0.126104	0.0143264	oxidoreductase activity [GO:0016491]; zinc ion binding [GO:0008270]
A0A067NUP1	2.91462	2.8448	5.90895	4.63886	0.334557	0.5569	0.516355	0.507123	0.117429	0.00354939	GTP binding [GO:0005525]; GTPase activity [GO:0003924]; translation elongation factor activity [GO:0003746]
A0A067NCF7	0.417176	0.381652	0.553338	0.692112	0.0775917	0.0415108	0.0395748	0.0508923	0.102515	0.000984462	alpha,alpha-trehalose-phosphate synthase (UDP-forming) activity [GO:0003825]; trehalose biosynthetic process [GO:0005992]
A0A067NI01	1.56917	1.46608	3.48316	1.40085	0.0420449	0.327505	0.317602	0.100975	0.0995204	0.0114378	UTP:glucose-1-phosphate uridylyltransferase activity [GO:0003983]; UDP-glucose metabolic process [GO:0006011]
A0A067NH95	0.192303	0.195854	0.269599	0.181913	0.0200256	0.0181786	0.0253928	0.0181092	0.0973077	0.000188955
A0A067NUQ4	0.0160798	0.0145175	0.0167771	0.0114991	0.00130704	0.00109397	0.00135652	0.00147062	0.088803	7.67029e-05	cytosol [GO:0005829]; host cell nucleus [GO:0042025]; nucleoplasm [GO:0005654]; damaged DNA binding [GO:0003684]; polyubiquitin modification-dependent protein binding [GO:0031593]; ubiquitin binding [GO:0043130]; nucleotide-excision repair [GO:0006289]; proteasome-mediated ubiquitin-dependent protein catabolic process [GO:0043161]
A0A067ND30	0.0374396	0.0232496	0.117484	0.118553	0.00358438	0.00672722	0.00394463	0.0100921	0.0820568	0.032425
A0A067NWB7	0.676226	0.631426	0.747395	0.704716	0.0180123	0.0571637	0.0766525	0.0459153	0.0716524	2.87962e-08	RNA binding [GO:0003723]
A0A067PA11	0.230234	0.238305	0.7535	0.500406	0.00720139	0.0345495	0.0322618	0.0313475	0.0611689	0.0163665	oxidoreductase activity [GO:0016491]
A0A067NTH7	0.216662	0.141556	0.0495846	0.0335095	0.00477476	0.00852317	0.00652765	0.00628501	0.0591659	0.043936	peptidyl-prolyl cis-trans isomerase activity [GO:0003755]
A0A067N3K5	0.0442487	0.0302227	0.081931	0.0860145	0.00230542	0.00209991	0.00261665	0.00219969	0.0380406	0.00635575
