# Supplementary material for: Responses of the Mushroom Pleurotus ostreatus under Different CO2 Concentration by Comparative Proteomic Analyses
Source: J Fungi (Basel). 2022 Jun 21;8(7):652. doi: 10.3390/jof8070652 (PMC9321156; doi:10.3390/jof8070652)
Supplement: Supplementary file 1 [file jof-08-00652-s001.zip › Table S3.xls]

## Sheet: Table S3
Table S3 Module eipgengene for each sample.
	LCO.1	LCO.2	LCO.3	LCO.4	HCO.1	HCO.2	HCO.3	HCO.4
MEblue	-0.318603	-0.293117	-0.43795	-0.317194	0.466333	0.299836	0.17311	0.427584
MEbrown	0.039203	0.0377357	-0.488329	-0.257147	0.766808	0.11794	0.0751583	-0.291369
MEturquoise	0.251254	0.266567	0.467053	0.402186	-0.404844	-0.343824	-0.323444	-0.314947
MEyellow	0.366217	0.372178	0.0131459	0.178122	-0.592625	-0.324671	-0.351709	0.339343
MEgreen	-0.246811	-0.145889	-0.119726	0.29581	-0.521446	0.0300766	-0.0284535	0.736439
MEred	0.0678041	0.0918803	-0.319892	0.127418	0.0908068	-0.278693	-0.505345	0.72602
MEgrey	-0.0569909	0.0729546	0.100689	-0.319319	-0.63237	0.43819	0.521441	-0.124596
