# Supplementary material for: Responses of the Mushroom Pleurotus ostreatus under Different CO2 Concentration by Comparative Proteomic Analyses
Source: J Fungi (Basel). 2022 Jun 21;8(7):652. doi: 10.3390/jof8070652 (PMC9321156; doi:10.3390/jof8070652)
Supplement: Supplementary file 1 [file jof-08-00652-s001.zip › Table S4.xls]

## Sheet: Table S4
Table S4 Gene module of 1333 proteins in Pleutotus ostreatus.
ID	module
A0A067N954	blue
A0A067NDH7	blue
A0A067NP23	blue
A0A067NWG0	blue
A0A067NID4	blue
A0A067NHY5	blue
A0A067NMI0	blue
A0A067NQG3	blue
A0A067NJC3	blue
A0A067NG89	blue
A0A067NG60	blue
A0A067NP91	blue
A0A067P2R6	blue
A0A067N3M1	blue
A0A067NRR9	blue
A0A067NYY5	blue
A0A067P3Z6	blue
A0A067P0M5	blue
A0A067N9N5	blue
A0A067NMW5	blue
A0A067NWG4	blue
A0A067NCR3	blue
A0A067NVM1	blue
A0A067NL73	blue
A0A067NJB2	blue
A0A067P0D4	blue
A0A067P9Y1	blue
A0A067P0X3	blue
A0A067NTZ2	blue
A0A067NJZ0	blue
A0A067N5H9	blue
A0A067NL12	blue
A0A067NF19	blue
A0A067NPC3	blue
A0A067NZ10	blue
A0A067NLS2	blue
A0A067NTB4	blue
A0A067NAE1	blue
A0A067NHZ5	blue
A0A067N676	blue
A0A067NMR7	blue
A0A067NS53	blue
A0A067NN82	blue
A0A067NQ58	blue
A0A067P0T8	blue
A0A067NDZ6	blue
A0A067ND80	blue
A0A067NRC3	blue
A0A067NXR1	blue
A0A067NQZ0	blue
A0A067PC07	blue
A0A067NZJ1	blue
A0A067NAU1	blue
A0A067NZF0	blue
A0A067NMS9	blue
A0A067NRX5	blue
A0A067NG50	blue
A0A067NW58	blue
A0A067P6M0	blue
A0A067NQV4	blue
A0A067NTA0	blue
A0A067NQP2	blue
A0A067NYE7	blue
A0A067NYB2	blue
A0A067NN37	blue
A0A067NS85	blue
A0A067NXU3	blue
A0A067NSN4	blue
A0A067PA67	blue
A0A067NLX2	blue
A0A067NV79	blue
A0A067NAA2	blue
A0A067NZP8	blue
A0A067NUN5	blue
A0A067NU40	blue
A0A067NV75	blue
A0A067NF70	blue
A0A067NIH1	blue
A0A067NM07	blue
A0A067PE80	blue
A0A067N5Y3	blue
A0A067NXQ4	blue
A0A067N2Y5	blue
A0A067NHC0	blue
A0A067NF66	blue
A0A067NSQ0	blue
A0A067NRY6	blue
A0A067N4K4	blue
A0A067PDT3	blue
A0A067NX05	blue
A0A067NC11	blue
A0A067NFB3	blue
A0A067NZB1	blue
A0A067NCR9	blue
A0A067N8I4	blue
A0A067NSW7	blue
A0A067NT59	blue
A0A067NPK7	blue
A0A067NX95	blue
A0A067P276	blue
A0A067NLC1	blue
A0A067NEF9	blue
A0A067NCD9	blue
A0A067NM95	blue
A0A067PB05	blue
A0A067P120	blue
A0A067N698	blue
A0A067P1C3	blue
A0A067NYP3	blue
A0A067NVS1	blue
A0A067NEG7	blue
A0A067PAH1	blue
A0A067NTA7	blue
A0A067NUL1	blue
A0A067NIA8	blue
A0A067ND43	blue
A0A067P7W0	blue
A0A067NKW4	blue
A0A067NTG4	blue
A0A067P4E7	blue
A0A067NA71	blue
A0A067NVG8	blue
A0A067N5C9	blue
A0A067NTY1	blue
A0A067NRT0	blue
A0A067NDT5	blue
A0A067NSA2	blue
A0A067NJD2	blue
A0A067NFD3	blue
A0A067P3I4	blue
A0A067PC87	blue
A0A067NL42	blue
A0A067P6T8	blue
A0A067NCG1	blue
A0A067NRS6	blue
A0A067P4F3	blue
A0A067N2N7	blue
A0A067NA28	blue
A0A067P2I9	blue
A0A067NVN8	blue
A0A067P0F8	blue
A0A067NZ51	blue
A0A067NZR1	blue
A0A067NVS7	blue
A0A067N2P4	blue
A0A067NIW9	blue
A0A067N702	blue
A0A067NSB2	blue
A0A067NKQ1	blue
A0A067NR97	blue
A0A067NUA1	blue
A0A067NF12	blue
A0A067NTS1	blue
A0A067NVA9	blue
A0A067NIP1	blue
A0A067N571	blue
A0A067NCV7	blue
A0A067P0X9	blue
A0A067NG45	blue
A0A067NPT5	blue
A0A067NPP6	blue
A0A067NYF2	blue
A0A067P3R9	blue
A0A067NIA7	blue
A0A067NVB5	blue
A0A067N7T7	blue
A0A067NM68	blue
A0A067NXE9	blue
A0A067NMJ7	blue
A0A067NL98	blue
A0A067NBL2	blue
A0A067NLY5	blue
A0A067N314	blue
A0A067NZ86	blue
A0A067NTT0	blue
A0A067NL40	blue
A0A067NV95	blue
A0A067NKF0	blue
A0A067N6B7	blue
A0A067P7X8	blue
A0A067P0Z2	blue
A0A067NBL6	blue
A0A067P6V7	blue
A0A067P057	blue
A0A067NYN0	blue
A0A067NT45	blue
A0A067P0M0	blue
A0A067NEE9	blue
A0A067NT33	blue
A0A067P1X3	blue
A0A067NS80	blue
A0A067NUS3	blue
A0A067NXA1	blue
A0A067N578	blue
A0A067NE63	blue
A0A067NFF9	blue
A0A067NY94	blue
A0A067P4V7	blue
A0A067P234	blue
A0A067NEZ3	blue
A0A067NPC1	blue
A0A067PAR1	blue
A0A067NEA8	blue
A0A067P1B2	blue
A0A067P3F9	blue
A0A067NWC0	blue
A0A067NLY3	blue
A0A067NQT2	blue
A0A067NJP3	blue
A0A067NWS7	blue
A0A067NKB3	blue
A0A067PAQ1	blue
A0A067NYN3	blue
A0A067P3W4	blue
A0A067N4U3	blue
A0A067N7K0	blue
A0A067NVN3	blue
A0A067NV84	blue
A0A067NK94	blue
A0A067P2N1	blue
A0A067NI47	blue
A0A067NSL6	blue
A0A067NFI5	blue
A0A067NFW6	blue
A0A067P3P5	blue
A0A067NX31	blue
A0A067NW26	blue
A0A067PBU4	blue
A0A067NM92	blue
A0A067NIA2	blue
A0A067N4X4	blue
A0A067NMC1	blue
A0A067N772	blue
A0A067P140	blue
A0A067ND74	blue
A0A067NV51	blue
A0A067NZ63	blue
A0A067NXW0	blue
A0A067P3S2	blue
A0A067PC20	blue
A0A067NN26	blue
A0A067NVB1	blue
A0A067NYB4	blue
A0A067N9W9	blue
A0A067NH99	blue
A0A067NQT5	blue
A0A067NI84	blue
A0A067NQV9	blue
A0A067N455	blue
A0A067NTX6	blue
A0A067N6F8	blue
A0A067NJC0	blue
A0A067NM05	blue
A0A067NV32	blue
A0A067NEC2	blue
A0A067P3T1	blue
A0A067NLM2	blue
A0A067NLV1	blue
A0A067NGD2	blue
A0A067NIX9	blue
A0A067PBJ0	blue
A0A067N900	blue
A0A067NN40	blue
A0A067P260	blue
A0A067NZ04	blue
A0A067NEM7	blue
A0A067NL48	blue
A0A067NT46	blue
A0A067NPL8	blue
A0A067NQY4	blue
A0A067NY34	blue
A0A067NFC6	blue
A0A067NI57	blue
A0A067NIW3	blue
A0A067N587	blue
A0A067NAN6	blue
A0A067P6J3	blue
A0A067N7X7	blue
A0A067N9V1	blue
A0A067NBC8	blue
A0A067NHI5	blue
A0A067P3C5	blue
A0A067P7U7	blue
A0A067P7X2	blue
A0A067N5I1	blue
A0A067P8U5	blue
A0A067P8H6	blue
A0A067NR77	blue
A0A067P463	blue
A0A067NIS4	blue
A0A067NGW0	blue
A0A067NI26	blue
A0A067NM19	blue
A0A067NZX9	blue
A0A067NPI3	blue
A0A067NS34	blue
A0A067NT24	blue
A0A067N929	blue
A0A067P6B0	blue
A0A067NK07	blue
A0A067NN13	blue
A0A067NB15	blue
A0A067NYJ5	blue
A0A067P128	blue
A0A067PDR3	blue
A0A067NQT1	blue
A0A067P1P3	blue
A0A067P4A4	blue
A0A067NQL4	blue
A0A067NYY7	blue
A0A067N722	blue
A0A067N8W4	blue
A0A067P1I6	blue
A0A067PDG8	blue
A0A067NM10	blue
A0A067NUH7	blue
A0A067NE87	blue
A0A067NUZ3	blue
A0A067P3Q9	blue
A0A067NRT5	blue
A0A067NS81	blue
A0A067NGI9	blue
A0A067P1C5	blue
A0A067N9E0	blue
A0A067NGA0	blue
A0A067NH56	blue
A0A067PA83	blue
A0A067NX20	blue
A0A067NQH1	blue
A0A067NN47	blue
A0A067NVX1	blue
A0A067NN11	blue
A0A067NEH8	blue
A0A067NDP8	blue
A0A067NVK7	blue
A0A067NKE6	blue
A0A067N3Z7	blue
A0A067P2C4	blue
A0A067NB35	blue
A0A067NN23	blue
A0A067NKU9	blue
A0A067NJ32	blue
A0A067NNJ9	blue
A0A067NDC6	blue
A0A067NBY2	blue
A0A067PDG4	blue
A0A067NF52	blue
A0A067P4U1	blue
A0A067N227	blue
A0A067NGK8	blue
A0A067NY77	blue
A0A067NZW0	blue
A0A067NZY0	blue
A0A067NCV2	blue
A0A067NTD6	blue
A0A067NWN4	blue
A0A067NIS0	blue
A0A067P464	blue
A0A067N2X1	blue
A0A067NQ71	blue
A0A067N250	blue
A0A067N8Q5	blue
A0A067ND68	blue
A0A067NAS7	blue
A0A067NKZ2	blue
A0A067NF56	blue
A0A067NRY0	blue
A0A067P4S6	blue
A0A067NHR3	blue
A0A067NVN7	blue
A0A067N639	blue
A0A067P3N1	blue
A0A067N3R5	blue
A0A067P3E5	blue
A0A067NQL5	brown
A0A067NYA3	brown
A0A067NFT1	brown
A0A067NU43	brown
A0A067P4P1	brown
A0A067NTH6	brown
A0A067NUA5	brown
A0A067NHP6	brown
A0A067NS51	brown
A0A067P2K4	brown
A0A067NGR8	brown
A0A067NCB2	brown
A0A067NZ52	brown
A0A067P301	brown
A0A067NPE8	brown
A0A067N9V0	brown
A0A067NXY7	brown
A0A067NH17	brown
A0A067NFC5	brown
A0A067P2S5	brown
A0A067NZ20	brown
A0A067NRB1	brown
A0A067P4I9	brown
A0A067PC30	brown
A0A067N5G6	brown
A0A067NTV8	brown
A0A067P2W0	brown
A0A067NUU3	brown
A0A067NSE2	brown
A0A067P4S5	brown
A0A067NX86	brown
A0A067NW47	brown
A0A067NK42	brown
A0A067NTT4	brown
A0A067NEY2	brown
A0A067NIF5	brown
A0A067NDM8	brown
A0A067P101	brown
A0A067NGB9	brown
A0A067NQG0	brown
A0A067N626	brown
A0A067NMS1	brown
A0A067NSI3	brown
A0A067P7Q0	brown
A0A067NX51	brown
A0A067NGT5	brown
A0A067P0G4	brown
A0A067P9V9	brown
A0A067N694	brown
A0A067P470	brown
A0A067NPB1	brown
A0A067NXT9	brown
A0A067NJ61	brown
A0A067P077	brown
A0A067NAB0	brown
A0A067P543	brown
A0A067NZQ4	brown
A0A067NFH4	brown
A0A067NFS2	brown
A0A067NXJ3	brown
A0A067NHC5	brown
A0A067NY83	brown
A0A067NUF2	brown
A0A067NFB0	brown
A0A067NQM0	brown
A0A067NZ59	brown
A0A067NHR9	brown
A0A067N2U6	brown
A0A067NMD2	brown
A0A067NSE6	brown
A0A067NIT0	brown
A0A067P6J0	brown
A0A067NVQ7	brown
A0A067NT54	brown
A0A067NMC7	brown
A0A067NMU9	brown
A0A067P438	brown
A0A067NZB3	brown
A0A067NMW1	brown
A0A067NSK9	brown
A0A067P071	brown
A0A067N939	brown
A0A067NC19	brown
A0A067NV33	brown
A0A067P6Q1	brown
A0A067NZG4	brown
A0A067NU25	brown
A0A067N5A6	brown
A0A067NNJ5	brown
A0A067NM77	brown
A0A067NH60	brown
A0A067NWY8	brown
A0A067NER0	brown
A0A067NIJ7	brown
A0A067P014	brown
A0A067NKS1	brown
A0A067NSD9	brown
A0A067NV82	green
A0A067NUP7	green
A0A067NHE8	green
A0A067P4E6	green
A0A067NZ22	green
A0A067NK95	green
A0A067NWK5	green
A0A067P2H1	green
A0A067P6E3	green
A0A067NV48	green
A0A067NTK9	green
A0A067N952	green
A0A067NPR6	green
A0A067NTY2	green
A0A067P352	green
A0A067PE74	green
A0A067N481	green
A0A067NIB3	green
A0A067NRL6	green
A0A067NP31	green
A0A067P674	green
A0A067NES4	green
A0A067NG95	green
A0A067NGG9	green
A0A067N4E9	green
A0A067NVU0	green
A0A067P3M3	green
A0A067NKC5	green
A0A067N3K7	green
A0A067NX24	green
A0A067NMS3	green
A0A067NBS9	green
A0A067NCL8	green
A0A067NZH9	green
A0A067NG97	green
A0A067P3M0	green
A0A067NNN7	green
A0A067NBY5	green
A0A067NS09	green
A0A067NCG9	green
A0A067PBM1	green
A0A067NJ67	green
A0A067NS22	green
A0A067P129	green
A0A067NI74	green
A0A067NJA5	green
A0A067NF71	green
A0A067NT79	green
A0A067NCT8	green
A0A067N3P4	green
A0A067P0D5	green
A0A067NMC6	green
A0A067NQ78	green
A0A067NJ89	green
A0A067N4W1	green
A0A067P9S7	grey
A0A067NQW4	grey
A0A067NZG5	grey
A0A067PBT5	grey
A0A067NV28	grey
A0A067P1A5	grey
A0A067NYS2	grey
A0A067NHG1	grey
A0A067NTY8	grey
A0A067NT65	grey
A0A067NZ85	grey
A0A067P0Q8	grey
A0A067P0K2	grey
A0A067NN93	grey
A0A067NUY3	grey
A0A067NY19	grey
A0A067PA79	grey
A0A067NT34	grey
A0A067N9Z0	grey
A0A067NUI1	grey
A0A067P420	grey
A0A067NCN9	grey
A0A067NIZ7	grey
A0A067NRR6	grey
A0A067NLG7	grey
A0A067P3V0	grey
A0A067NDA2	grey
A0A067NVM8	grey
A0A067P1B1	grey
A0A067NWZ6	grey
A0A067P1V9	grey
A0A067NK08	grey
A0A067N876	grey
A0A067NYU9	grey
A0A067NIF3	grey
A0A067NDY3	grey
A0A067NN90	grey
A0A067P829	grey
A0A067NS84	grey
A0A067P1G9	grey
A0A067N561	grey
A0A067NKE1	grey
A0A067NV02	grey
A0A067NJ05	grey
A0A067NDE9	grey
A0A067PAT1	grey
A0A067NXK2	grey
A0A067NGP4	grey
A0A067NML0	grey
A0A067NRH1	grey
A0A067P004	grey
A0A067P4Z0	grey
A0A067NWC3	grey
A0A067NWV8	grey
A0A067P1F3	grey
A0A067N9G4	grey
A0A067NQE6	grey
A0A067NYW6	grey
A0A067NKQ9	grey
A0A067N5U7	grey
A0A067NRL9	grey
A0A067NVH2	grey
A0A067NQ28	grey
A0A067NSA4	grey
A0A067NZV1	grey
A0A067NX55	grey
A0A067NV66	grey
A0A067NYX2	grey
A0A067NJY1	red
A0A067NT90	red
A0A067NWH0	red
A0A067PAB9	red
A0A067NSZ7	red
A0A067P5K9	red
A0A067N5Y6	red
A0A067NTR7	red
A0A067NM46	red
A0A067NKJ0	red
A0A067PBM8	red
A0A067NVK6	red
A0A067NJF6	red
A0A067NAS1	red
A0A067NS10	red
A0A067NP02	red
A0A067N7S5	red
A0A067NXR5	red
A0A067NDH9	red
A0A067NXN0	red
A0A067PDC4	red
A0A067NTB6	red
A0A067NGP7	red
A0A067P115	red
A0A067NVI3	red
A0A067NSW3	red
A0A067P1W9	red
A0A067PDE5	red
A0A067NXL8	red
A0A067N8A3	red
A0A067P3K1	red
A0A067NMM5	red
A0A067NSF5	red
A0A067NNM6	red
A0A067NLU1	red
A0A067NUT2	red
A0A067N8Q7	red
A0A067N8P0	red
A0A067P0S2	red
A0A067N669	red
A0A067NEK4	turquoise
A0A067NJU2	turquoise
A0A067NCW7	turquoise
A0A067NYT5	turquoise
A0A067P4U9	turquoise
A0A067NLL1	turquoise
A0A067P835	turquoise
A0A067PBA8	turquoise
A0A067NW08	turquoise
A0A067NKH2	turquoise
A0A067NIX1	turquoise
A0A067PB97	turquoise
A0A067NGZ1	turquoise
A0A067NUP1	turquoise
A0A067N7U6	turquoise
A0A067N8V5	turquoise
A0A067NHY6	turquoise
A0A067NMF2	turquoise
A0A067PDE2	turquoise
A0A067N808	turquoise
A0A067NKW8	turquoise
A0A067P1S4	turquoise
A0A067NR75	turquoise
A0A067NI38	turquoise
A0A067NR11	turquoise
A0A067PCE4	turquoise
A0A067NI01	turquoise
A0A067PCH8	turquoise
A0A067NXS6	turquoise
A0A067NEV8	turquoise
A0A067P303	turquoise
A0A067NP59	turquoise
A0A067NV87	turquoise
A0A067P2V4	turquoise
A0A067NY97	turquoise
A0A067NL37	turquoise
A0A067NB23	turquoise
A0A067P657	turquoise
A0A067NEB2	turquoise
A0A067NRZ7	turquoise
A0A067P305	turquoise
A0A067P056	turquoise
A0A067NSU8	turquoise
A0A067NI99	turquoise
A0A067NC64	turquoise
A0A067NBS5	turquoise
A0A067P007	turquoise
A0A067NJB6	turquoise
A0A067NED1	turquoise
A0A067NBU8	turquoise
A0A067NZS0	turquoise
A0A067NPW7	turquoise
A0A067NSA9	turquoise
A0A067P9L0	turquoise
A0A067NYA5	turquoise
A0A067P3U3	turquoise
A0A067NWB7	turquoise
A0A067NHM1	turquoise
A0A067NY44	turquoise
A0A067NY35	turquoise
A0A067P3D8	turquoise
A0A067NGV7	turquoise
A0A067NLR3	turquoise
A0A067NPL1	turquoise
A0A067NHD2	turquoise
A0A067NTK6	turquoise
A0A067NAX7	turquoise
A0A067NZQ8	turquoise
A0A067PA05	turquoise
A0A067NHL1	turquoise
A0A067NVE7	turquoise
A0A067NVV5	turquoise
A0A067NUA3	turquoise
A0A067P1L4	turquoise
A0A067NAR2	turquoise
A0A067NL90	turquoise
A0A067PBP3	turquoise
A0A067NAB3	turquoise
A0A067P227	turquoise
A0A067N9Q3	turquoise
A0A067P2A4	turquoise
A0A067NCF7	turquoise
A0A067P1C0	turquoise
A0A067NP30	turquoise
A0A067NV73	turquoise
A0A067P6V5	turquoise
A0A067P582	turquoise
A0A067N9G9	turquoise
A0A067NBK9	turquoise
A0A067NMY5	turquoise
A0A067PBZ0	turquoise
A0A067PDD5	turquoise
A0A067NEN1	turquoise
A0A067NZC5	turquoise
A0A067P1R2	turquoise
A0A067N530	turquoise
A0A067P222	turquoise
A0A067N9G3	turquoise
A0A067NM35	turquoise
A0A067P039	turquoise
A0A067NRR3	turquoise
A0A067P2Z7	turquoise
A0A067NWF1	turquoise
A0A067NME3	turquoise
A0A067NPI1	turquoise
A0A067NTI0	turquoise
A0A067NV77	turquoise
A0A067NTH1	turquoise
A0A067NYF6	turquoise
A0A067NKW2	turquoise
A0A067NID9	turquoise
A0A067NDL4	turquoise
A0A067NVZ7	turquoise
A0A067NZQ1	turquoise
A0A067NC03	turquoise
A0A067NLD9	turquoise
A0A067NBU9	turquoise
A0A067P4S0	turquoise
A0A067NQ67	turquoise
A0A067NY54	turquoise
A0A067NLY8	turquoise
A0A067NTR2	turquoise
A0A067P6J9	turquoise
A0A067NRP1	turquoise
A0A067NMP1	turquoise
A0A067NYL0	turquoise
A0A067PCS0	turquoise
A0A067NZQ5	turquoise
A0A067NEU2	turquoise
A0A067NQW1	turquoise
A0A067PA11	turquoise
A0A067N568	turquoise
A0A067P5M7	turquoise
A0A067PAN8	turquoise
A0A067NQU6	turquoise
A0A067NMY7	turquoise
A0A067NQW5	turquoise
A0A067NT94	turquoise
A0A067NX49	turquoise
A0A067N826	turquoise
A0A067NF07	turquoise
A0A067NHA9	turquoise
A0A067NRV8	turquoise
A0A067N2N1	turquoise
A0A067NH95	turquoise
A0A067P1P7	turquoise
A0A067P371	turquoise
A0A067N4U8	turquoise
A0A067NYI3	turquoise
A0A067NK58	turquoise
A0A067N7V4	turquoise
A0A067NEZ0	turquoise
A0A067NY20	turquoise
A0A067P9H9	turquoise
A0A067N2A8	turquoise
A0A067NYS1	turquoise
A0A067NUX7	turquoise
A0A067NJ47	turquoise
A0A067P255	turquoise
A0A067NZN8	turquoise
A0A067PAK9	turquoise
A0A067NJ24	turquoise
A0A067NL05	turquoise
A0A067NAS0	turquoise
A0A067NNR2	turquoise
A0A067NJF4	turquoise
A0A067NGJ4	turquoise
A0A067NPY7	turquoise
A0A067NGT9	turquoise
A0A067NVH9	turquoise
A0A067P3W7	turquoise
A0A067NMV9	turquoise
A0A067NRP5	turquoise
A0A067P361	turquoise
A0A067NJ64	turquoise
A0A067NKI6	turquoise
A0A067N6N9	turquoise
A0A067NVV3	turquoise
A0A067N889	turquoise
A0A067P3P4	turquoise
A0A067NM31	turquoise
A0A067NSG3	turquoise
A0A067P386	turquoise
A0A067NSJ0	turquoise
A0A067N5C2	turquoise
A0A067NLR9	turquoise
A0A067NMZ3	turquoise
A0A067NF06	turquoise
A0A067N3B6	turquoise
A0A067NZC1	turquoise
A0A067NLN4	turquoise
A0A067N928	turquoise
A0A067PCV5	turquoise
A0A067NS50	turquoise
A0A067NJV8	turquoise
A0A067NSY3	turquoise
A0A067NA41	turquoise
A0A067NY57	turquoise
A0A067NIV8	turquoise
A0A067NIH2	turquoise
A0A067NEC0	turquoise
A0A067NG43	turquoise
A0A067NIC7	turquoise
A0A067P6N3	turquoise
A0A067NSH3	turquoise
A0A067NN04	turquoise
A0A067NFL9	turquoise
A0A067P6Y5	turquoise
A0A067NM16	turquoise
A0A067NS39	turquoise
A0A067N9Y9	turquoise
A0A067NYF3	turquoise
A0A067P694	turquoise
A0A067NJ97	turquoise
A0A067P0D1	turquoise
A0A067NZL3	turquoise
A0A067NM34	turquoise
A0A067N555	turquoise
A0A067N3G4	turquoise
A0A067NGR5	turquoise
A0A067N6Q5	turquoise
A0A067NYI1	turquoise
A0A067NRV9	turquoise
A0A067NY40	turquoise
A0A067NFR0	turquoise
A0A067NU46	turquoise
A0A067N8J8	turquoise
A0A067P2P7	turquoise
A0A067NTN9	turquoise
A0A067NL88	turquoise
A0A067N4Q0	turquoise
A0A067N2Q3	turquoise
A0A067PDA2	turquoise
A0A067NBE6	turquoise
A0A067NSW0	turquoise
A0A067NN30	turquoise
A0A067NKI5	turquoise
A0A067NYE3	turquoise
A0A067NJJ2	turquoise
A0A067NM20	turquoise
A0A067NU90	turquoise
A0A067N8U4	turquoise
A0A067P394	turquoise
A0A067NIR5	turquoise
A0A067N488	turquoise
A0A067NUZ0	turquoise
A0A067NH08	turquoise
A0A067NV54	turquoise
A0A067P3F5	turquoise
A0A067NR26	turquoise
A0A067NFJ2	turquoise
A0A067P0A3	turquoise
A0A067P4B4	turquoise
A0A067NF57	turquoise
A0A067NZI9	turquoise
A0A067P0N7	turquoise
A0A067NL99	turquoise
A0A067NET3	turquoise
A0A067PAP5	turquoise
A0A067NS78	turquoise
A0A067N8K6	turquoise
A0A067NI04	turquoise
A0A067NXH2	turquoise
A0A067NKT0	turquoise
A0A067NHQ7	turquoise
A0A067N9N0	turquoise
A0A067NWN7	turquoise
A0A067NWV3	turquoise
A0A067NP25	turquoise
A0A067P1F7	turquoise
A0A067NJN0	turquoise
A0A067NR58	turquoise
A0A067P367	turquoise
A0A067NUU0	turquoise
A0A067NF51	turquoise
A0A067P0T1	turquoise
A0A067PC53	turquoise
A0A067PBX5	turquoise
A0A067N857	turquoise
A0A067NP04	turquoise
A0A067NUJ5	turquoise
A0A067NL30	turquoise
A0A067P542	turquoise
A0A067NR52	turquoise
A0A067NYD8	turquoise
A0A067NS58	turquoise
A0A067NZ19	turquoise
A0A067P3R6	turquoise
A0A067NC36	turquoise
A0A067P0D8	turquoise
A0A067P708	turquoise
A0A067P5E0	turquoise
A0A067NZ33	turquoise
A0A067P7P3	turquoise
A0A067NNX9	turquoise
A0A067N5K3	turquoise
A0A067NF27	turquoise
A0A067P241	turquoise
A0A067P416	turquoise
A0A067NF68	turquoise
A0A067NLD2	turquoise
A0A067NRA4	turquoise
A0A067P6D9	turquoise
A0A067NS28	turquoise
A0A067P4L0	turquoise
A0A067N5Y2	turquoise
A0A067PBA2	turquoise
A0A067NWN0	turquoise
A0A067N9F6	turquoise
A0A067NNG1	turquoise
A0A067P5E3	turquoise
A0A067NSS4	turquoise
A0A067NE46	turquoise
A0A067N2S3	turquoise
A0A067N3C6	turquoise
A0A067N3L0	turquoise
A0A067NGP1	turquoise
A0A067P240	turquoise
A0A067NGV9	turquoise
A0A067NHF6	turquoise
A0A067P9D0	turquoise
A0A067NS55	turquoise
A0A067NXW9	turquoise
A0A067NAF9	turquoise
A0A067NVR2	turquoise
A0A067NK91	turquoise
A0A067NZH2	turquoise
A0A067ND08	turquoise
A0A067PBL8	turquoise
A0A067PAY4	turquoise
A0A067P244	turquoise
A0A067NI08	turquoise
A0A067NRW7	turquoise
A0A067N5V4	turquoise
A0A067NZA2	turquoise
A0A067P5X3	turquoise
A0A067NI42	turquoise
A0A067NTF7	turquoise
A0A067NHB9	turquoise
A0A067NBW9	turquoise
A0A067NDG7	turquoise
A0A067NKL8	turquoise
A0A067NF09	turquoise
A0A067NUF1	turquoise
A0A067NTH7	turquoise
A0A067PB22	turquoise
A0A067NZA6	turquoise
A0A067NFE9	turquoise
A0A067P591	turquoise
A0A067P4P6	turquoise
A0A067NBR1	turquoise
A0A067NTK7	turquoise
A0A067P099	turquoise
A0A067NEA3	turquoise
A0A067NJN3	turquoise
A0A067NIR1	turquoise
A0A067P210	turquoise
A0A067N3K5	turquoise
A0A067NJR9	turquoise
A0A067NZH6	turquoise
A0A067N3R1	turquoise
A0A067NWP3	turquoise
A0A067P478	turquoise
A0A067NSY1	turquoise
A0A067P921	turquoise
A0A067NSR3	turquoise
A0A067NU35	turquoise
A0A067NK93	turquoise
A0A067NL79	turquoise
A0A067NRN1	turquoise
A0A067P098	turquoise
A0A067ND30	turquoise
A0A067PAP3	turquoise
A0A067NEN6	turquoise
A0A067NSQ7	turquoise
A0A067NVH4	turquoise
A0A067NT11	turquoise
A0A067P0J3	turquoise
A0A067P883	turquoise
A0A067NT96	turquoise
A0A067NTP9	turquoise
A0A067N6R4	turquoise
A0A067NP46	turquoise
A0A067NEZ6	turquoise
A0A067NCD3	turquoise
A0A067P1V4	turquoise
A0A067N5G1	turquoise
A0A067NQ21	turquoise
A0A067NKK5	turquoise
A0A067P0G6	turquoise
A0A067PDG2	turquoise
A0A067P091	turquoise
A0A067NEU4	turquoise
A0A067NZF1	turquoise
A0A067N5R0	turquoise
A0A067NZP9	turquoise
A0A067P113	turquoise
A0A067N7T6	turquoise
A0A067NPL6	turquoise
A0A067NCE3	turquoise
A0A067NL68	turquoise
A0A067P1R8	turquoise
A0A067NDL9	turquoise
A0A067PBR7	turquoise
A0A067NC16	turquoise
A0A067NY07	turquoise
A0A067NKF4	turquoise
A0A067NLU9	turquoise
A0A067NNY6	turquoise
A0A067NH70	turquoise
A0A067NV91	turquoise
A0A067NFZ3	turquoise
A0A067P208	turquoise
A0A067NVP5	turquoise
A0A067NLI0	turquoise
A0A067PC57	turquoise
A0A067NC12	turquoise
A0A067N860	turquoise
A0A067NH15	turquoise
A0A067NL69	turquoise
A0A067NRK5	turquoise
A0A067NM60	turquoise
A0A067NVR0	turquoise
A0A067PCW5	turquoise
A0A067P6N8	turquoise
A0A067P1K5	turquoise
A0A067NW13	turquoise
A0A067NE71	turquoise
A0A067NZR8	turquoise
A0A067NF13	turquoise
A0A067PBY2	turquoise
A0A067N6I5	turquoise
A0A067NNC2	turquoise
A0A067NQX4	turquoise
A0A067NIJ2	turquoise
A0A067NV09	turquoise
A0A067NU07	turquoise
A0A067NUF3	turquoise
A0A067N8P9	turquoise
A0A067NWC9	turquoise
A0A067PBV1	turquoise
A0A067NU60	turquoise
A0A067NY13	turquoise
A0A067N7P7	turquoise
A0A067NA43	turquoise
A0A067NUG6	turquoise
A0A067P1I2	turquoise
A0A067P8C7	turquoise
A0A067NM93	turquoise
A0A067NVT6	turquoise
A0A067N4P4	turquoise
A0A067NJL2	turquoise
A0A067NNM9	turquoise
A0A067P1J9	turquoise
A0A067N8D2	turquoise
A0A067NQQ1	turquoise
A0A067NDA6	turquoise
A0A067NFS5	turquoise
A0A067PC79	turquoise
A0A067NMU1	turquoise
A0A067NLS3	turquoise
A0A067NK53	turquoise
A0A067NV80	turquoise
A0A067P6U6	turquoise
A0A067NG49	turquoise
A0A067NRX8	turquoise
A0A067NRI3	turquoise
A0A067P7W2	turquoise
A0A067NUY1	turquoise
A0A067NZZ7	turquoise
A0A067P861	turquoise
A0A067NI60	turquoise
A0A067NSQ2	turquoise
A0A067NAN9	turquoise
A0A067NW52	turquoise
A0A067NWH5	turquoise
A0A067P3B6	turquoise
A0A067NTX2	turquoise
A0A067N5D4	turquoise
A0A067NRD4	turquoise
A0A067P9I9	turquoise
A0A067NT03	turquoise
A0A067NWV6	turquoise
A0A067NYQ7	turquoise
A0A067NUQ4	turquoise
A0A067NYV5	turquoise
A0A067NFR2	turquoise
A0A067NBY0	turquoise
A0A067NWM8	turquoise
A0A067N6N6	turquoise
A0A067P8R8	turquoise
A0A067P8Z7	turquoise
A0A067NSS5	turquoise
A0A067NX48	turquoise
A0A067NAC8	turquoise
A0A067NMI3	turquoise
A0A067P155	turquoise
A0A067NY29	turquoise
A0A067NRD1	turquoise
A0A067P1G0	turquoise
A0A067NF61	turquoise
A0A067P2D3	turquoise
A0A067NEP3	turquoise
A0A067NSJ6	turquoise
A0A067NX93	turquoise
A0A067NIM3	turquoise
A0A067P924	turquoise
A0A067NNR6	turquoise
A0A067NIZ1	turquoise
A0A067NRS9	turquoise
A0A067NQJ8	turquoise
A0A067NXK4	turquoise
A0A067NFE1	turquoise
A0A067NM83	turquoise
A0A067NLS6	turquoise
A0A067NLK0	turquoise
A0A067NAP1	turquoise
A0A067ND33	turquoise
A0A067NPG8	turquoise
A0A067NUU8	turquoise
A0A067NW28	turquoise
A0A067N236	turquoise
A0A067N2J4	turquoise
A0A067P9Y2	turquoise
A0A067NGR0	turquoise
A0A067NBM1	turquoise
A0A067P1D3	turquoise
A0A067NMQ6	turquoise
A0A067P3Y8	turquoise
A0A067ND49	turquoise
A0A067NWT9	turquoise
A0A067P6C7	turquoise
A0A067NHQ0	turquoise
A0A067P3U8	turquoise
A0A067P1C8	turquoise
A0A067N8T8	turquoise
A0A067NUM7	turquoise
A0A067NL60	turquoise
A0A067NVY7	turquoise
A0A067PCJ2	turquoise
A0A067NW74	turquoise
A0A067NL74	turquoise
A0A067P0H8	turquoise
A0A067P186	turquoise
A0A067P216	turquoise
A0A067N402	turquoise
A0A067NC26	turquoise
A0A067NE76	turquoise
A0A067NXZ8	turquoise
A0A067NV01	turquoise
A0A067NUE6	turquoise
A0A067NS95	turquoise
A0A067N7L2	turquoise
A0A067NQX1	turquoise
A0A067NMY6	turquoise
A0A067NFN5	turquoise
A0A067N5B0	turquoise
A0A067P6H7	turquoise
A0A067NYK1	turquoise
A0A067NVB7	turquoise
A0A067NRI9	turquoise
A0A067NTQ5	turquoise
A0A067P498	turquoise
A0A067NIN8	turquoise
A0A067NFT2	turquoise
A0A067NCG8	turquoise
A0A067N673	turquoise
A0A067NQ97	turquoise
A0A067P000	turquoise
A0A067NKF5	turquoise
A0A067NPJ8	turquoise
A0A067NQJ6	turquoise
A0A067NVR1	turquoise
A0A067NCD7	turquoise
A0A067NWA0	turquoise
A0A067NAH2	turquoise
A0A067NCJ4	turquoise
A0A067P501	turquoise
A0A067PA97	turquoise
A0A067NNV2	turquoise
A0A067NP65	turquoise
A0A067P619	turquoise
A0A067PBC2	turquoise
A0A067NZB7	turquoise
A0A067NSC6	turquoise
A0A067N3E7	turquoise
A0A067NTJ4	turquoise
A0A067N7V6	turquoise
A0A067NDU1	turquoise
A0A067NK96	turquoise
A0A067P8D6	turquoise
A0A067NNA2	turquoise
A0A067NYM5	turquoise
A0A067NLC8	turquoise
A0A067NKW1	turquoise
A0A067P8H2	turquoise
A0A067NR66	turquoise
A0A067N8B8	turquoise
A0A067NEB1	turquoise
A0A067P5N3	turquoise
A0A067P1H0	turquoise
A0A067NCU5	turquoise
A0A067NKG0	yellow
A0A067N302	yellow
A0A067P0J4	yellow
A0A067NI86	yellow
A0A067N792	yellow
A0A067NSY7	yellow
A0A067NII7	yellow
A0A067N510	yellow
A0A067N3J5	yellow
A0A067NHH3	yellow
A0A067NIL8	yellow
A0A067NKE5	yellow
A0A067NAM8	yellow
A0A067NAD6	yellow
A0A067N7K3	yellow
A0A067P023	yellow
A0A067NY71	yellow
A0A067NWR7	yellow
A0A067NC52	yellow
A0A067P6F2	yellow
A0A067NLW0	yellow
A0A067P131	yellow
A0A067PBP7	yellow
A0A067NXK1	yellow
A0A067NR93	yellow
A0A067NG73	yellow
A0A067NRC4	yellow
A0A067NTV2	yellow
A0A067NYT0	yellow
A0A067N9H4	yellow
A0A067NWY0	yellow
A0A067P6E2	yellow
A0A067NFS6	yellow
A0A067P7S8	yellow
A0A067P2U7	yellow
A0A067PAE8	yellow
A0A067N6B4	yellow
A0A067NI18	yellow
A0A067NNW3	yellow
A0A067NKF3	yellow
A0A067NA65	yellow
A0A067NNW1	yellow
A0A067NMB6	yellow
A0A067N4F4	yellow
A0A067NU94	yellow
A0A067NRB4	yellow
A0A067NIN4	yellow
A0A067NR73	yellow
A0A067NXR3	yellow
A0A067NGA5	yellow
A0A067P954	yellow
A0A067N9K0	yellow
A0A067NRJ3	yellow
A0A067N501	yellow
A0A067NZ02	yellow
A0A067P084	yellow
A0A067NR56	yellow
A0A067NUY7	yellow
A0A067NS03	yellow
A0A067PCI3	yellow
A0A067NRF0	yellow
A0A067NQP0	yellow
A0A067NF79	yellow
A0A067NAR8	yellow
A0A067NT81	yellow
A0A067NNI1	yellow
A0A067P9X7	yellow
A0A067N4H8	yellow
A0A067N7N9	yellow
A0A067P3H0	yellow
A0A067NNG5	yellow
A0A067NRZ6	yellow
A0A067P897	yellow
A0A067N2G6	yellow
A0A067P415	yellow
A0A067NWK3	yellow
A0A067NA46	yellow
A0A067NDG4	yellow
A0A067NL51	yellow
A0A067NU88	yellow
A0A067N976	yellow
A0A067NZG7	yellow
A0A067NQ82	yellow
A0A067NPM1	yellow
A0A067NF53	yellow
A0A067P0M1	yellow
A0A067P2G5	yellow
A0A067NN16	yellow
A0A067NE56	yellow
A0A067N5C1	yellow
A0A067NR59	yellow
A0A067N7A2	yellow
A0A067NCG2	yellow
A0A067NTY7	yellow
A0A067P2Y1	yellow
A0A067PB25	yellow
A0A067NA88	yellow
