# Supplementary material for: Responses of the Mushroom Pleurotus ostreatus under Different CO2 Concentration by Comparative Proteomic Analyses
Source: J Fungi (Basel). 2022 Jun 21;8(7):652. doi: 10.3390/jof8070652 (PMC9321156; doi:10.3390/jof8070652)
Supplement: Supplementary file 1 [file jof-08-00652-s001.zip › Table S5.xls]

## Sheet: Table_S5
Table S5 120 hubgenes of six modules.
Node	Module	weight
A0A067NGK8	blue	173.343
A0A067P3C5	blue	171.751
A0A067NG89	blue	169.385
A0A067NCR3	blue	168.78
A0A067NEM7	blue	168.489
A0A067NBC8	blue	168.193
A0A067NFW6	blue	167.929
A0A067P276	blue	167.679
A0A067NYY7	blue	167.394
A0A067NH56	blue	166.606
A0A067N4U3	blue	166.411
A0A067NUH7	blue	165.41
A0A067P1C5	blue	165.375
A0A067N8I4	blue	165.024
A0A067N722	blue	164.86
A0A067N3R5	blue	164.704
A0A067NSQ0	blue	164.068
A0A067P6B0	blue	163.044
A0A067NZP8	blue	162.783
A0A067NKZ2	blue	162.712
A0A067NYA3	brown	27.7284
A0A067NEY2	brown	27.5635
A0A067N9V0	brown	27.4584
A0A067NER0	brown	26.8296
A0A067P4I9	brown	26.7672
A0A067NTT4	brown	26.1481
A0A067NMC7	brown	25.3044
A0A067N5G6	brown	25.0952
A0A067P4S5	brown	24.502
A0A067PC30	brown	24.3881
A0A067NQL5	brown	24.1775
A0A067NXY7	brown	24.0418
A0A067NSI3	brown	23.9573
A0A067NXJ3	brown	23.8802
A0A067N694	brown	23.8755
A0A067NUA5	brown	23.7789
A0A067NHP6	brown	23.4043
A0A067NZ52	brown	23.2568
A0A067P7Q0	brown	23.2482
A0A067NZB3	brown	23.2438
A0A067NF71	green	8.74247
A0A067NZH9	green	8.37418
A0A067P2H1	green	8.15262
A0A067P3M0	green	8.1197
A0A067NKC5	green	8.09059
A0A067NZ22	green	8.03479
A0A067NTK9	green	7.97873
A0A067NG95	green	7.90904
A0A067NCL8	green	7.88304
A0A067P3M3	green	7.82592
A0A067NV82	green	7.56067
A0A067N952	green	7.5381
A0A067P0D5	green	7.49699
A0A067P352	green	7.44675
A0A067P674	green	7.41866
A0A067NES4	green	7.40391
A0A067PE74	green	7.38648
A0A067NI74	green	7.31968
A0A067NCT8	green	7.22741
A0A067NJ89	green	7.19699
A0A067NS10	red	7.39861
A0A067NWH0	red	7.21255
A0A067NMM5	red	7.19152
A0A067N8Q7	red	7.17825
A0A067NAS1	red	6.95259
A0A067P0S2	red	6.71508
A0A067PAB9	red	6.68053
A0A067NT90	red	6.55574
A0A067PDE5	red	6.51837
A0A067NXR5	red	6.50934
A0A067NVK6	red	6.46127
A0A067P3K1	red	6.3809
A0A067NLU1	red	6.35445
A0A067NXN0	red	6.33933
A0A067NKJ0	red	6.18836
A0A067NDH9	red	6.14467
A0A067NVI3	red	6.1418
A0A067NJY1	red	5.9646
A0A067P5K9	red	5.95603
A0A067NJF6	red	5.88644
A0A067NVY7	turquoise	323.946
A0A067NR26	turquoise	322.599
A0A067NWH5	turquoise	322.456
A0A067NG49	turquoise	321.788
A0A067ND33	turquoise	320.757
A0A067NRW7	turquoise	320.506
A0A067NC26	turquoise	319.969
A0A067N3C6	turquoise	319.524
A0A067NWB7	turquoise	318.715
A0A067NIR1	turquoise	317.895
A0A067NRI9	turquoise	317.839
A0A067NQX4	turquoise	317.443
A0A067NW52	turquoise	317.309
A0A067NCG8	turquoise	316.943
A0A067P694	turquoise	316.145
A0A067NFE9	turquoise	315.936
A0A067NYM5	turquoise	315.769
A0A067N6N9	turquoise	313.49
A0A067N7L2	turquoise	313.401
A0A067NTX2	turquoise	311.651
A0A067NWR7	yellow	32.4885
A0A067NRJ3	yellow	32.4836
A0A067NC52	yellow	31.3784
A0A067NAM8	yellow	31.1851
A0A067P6F2	yellow	30.2914
A0A067NKG0	yellow	29.7704
A0A067NNW1	yellow	29.6593
A0A067NA46	yellow	29.6439
A0A067NAD6	yellow	29.4752
A0A067N3J5	yellow	29.0023
A0A067NR93	yellow	28.9726
A0A067NG73	yellow	28.8708
A0A067N9H4	yellow	28.7651
A0A067P7S8	yellow	28.7312
A0A067NT81	yellow	28.6843
A0A067NS03	yellow	27.1705
A0A067NLW0	yellow	27.1226
A0A067N510	yellow	27.1043
A0A067N792	yellow	26.9502
A0A067PBP7	yellow	26.9479
